# Supplementary material for: 1-(3,4-Dihydroxy­phen­yl)-2-(4-hydroxy­phen­yl)ethanone
Source: Acta Crystallogr Sect E Struct Rep Online. 2009 Dec 4;66(Pt 1):o4. doi: 10.1107/S1600536809049393 (PMC2980131; doi:10.1107/S1600536809049393)
Supplement: Supplementary file 2 [file e-66-000o4-Isup2.hkl]

# 
# h,k,l, Fc-squared, Fo-squared, sigma(Fo-squared) and status flag 
# 
data_I
_shelx_title ' P-1 in P-1' 
_shelx_refln_list_code          4 
_shelx_F_calc_maximum      102.97 
_exptl_crystal_F_000       256.00 
_reflns_d_resolution_high  0.8107 
 
loop_ 
 _symmetry_equiv_pos_as_xyz 
 'x, y, z' 
 '-x, -y, -z' 
 
_cell_length_a     5.7073 
_cell_length_b     9.3464 
_cell_length_c    11.2016 
_cell_angle_alpha 100.112 
_cell_angle_beta   94.792 
_cell_angle_gamma 100.625 
 
_shelx_F_squared_multiplier     1.000 
 
loop_ 
 _refln_index_h 
 _refln_index_k 
 _refln_index_l 
 _refln_F_squared_calc 
 _refln_F_squared_meas 
 _refln_F_squared_sigma 
 _refln_observed_status 
   1   0   0      315.62      342.73     17.44 o 
   2   0   0      595.48      687.36     21.32 o 
   3   0   0       16.00       27.72      1.01 o 
   4   0   0        0.00       -0.11      0.17 o 
   5   0   0        7.69        7.05      1.02 o 
   6   0   0        0.06       -0.37      0.74 o 
  -6   1   0        0.08       -0.56      0.65 o 
  -5   1   0        0.33        0.46      0.56 o 
  -4   1   0       12.56       13.44      0.63 o 
  -3   1   0      149.20      195.70      6.19 o 
  -2   1   0       21.28       30.23      1.05 o 
  -1   1   0      492.24      562.10     28.48 o 
   0   1   0      513.24      512.85     26.25 o 
   1   1   0      224.68      211.48     10.85 o 
   2   1   0      256.66      272.37      6.89 o 
   3   1   0      208.48      243.60      6.27 o 
   4   1   0       38.16       47.21      2.97 o 
   5   1   0       12.97        9.92      1.21 o 
   6   1   0       13.31       12.24      1.58 o 
  -7   2   0        3.60        3.90      1.21 o 
  -6   2   0       40.95       38.68      2.78 o 
  -5   2   0       35.96       36.63      1.46 o 
  -4   2   0       63.35       67.48      2.33 o 
  -3   2   0       34.30       39.67      1.48 o 
  -2   2   0      461.54      656.45     37.38 o 
  -1   2   0     1244.34     1205.47     40.08 o 
   0   2   0        2.42        2.51      0.20 o 
   1   2   0     1092.80     1015.99     33.57 o 
   2   2   0       39.67       38.47      1.43 o 
   3   2   0        1.40        3.05      0.31 o 
   4   2   0       55.93       61.50      3.71 o 
   5   2   0       23.04       17.81      1.67 o 
   6   2   0        1.39        0.83      0.83 o 
  -6   3   0       81.59       84.22      5.10 o 
  -5   3   0       91.63      100.68      3.47 o 
  -4   3   0       35.11       44.55      1.36 o 
  -3   3   0       66.10       83.86      3.04 o 
  -2   3   0       96.17       90.85      3.17 o 
  -1   3   0      358.85      363.36     17.58 o 
   0   3   0      945.23      835.01     27.60 o 
   1   3   0      130.93      134.90      4.56 o 
   2   3   0       24.04       22.84      0.96 o 
   3   3   0        4.89        4.25      0.74 o 
   4   3   0        0.51       -0.37      0.56 o 
   5   3   0        1.06        1.67      0.83 o 
   6   3   0        1.03        0.56      0.83 o 
  -6   4   0       65.06       78.38      3.52 o 
  -5   4   0       13.41       14.29      0.84 o 
  -4   4   0       48.56       47.87      1.95 o 
  -3   4   0       15.80       17.05      0.85 o 
  -2   4   0      432.70      488.66     16.42 o 
  -1   4   0      840.94      841.11     37.10 o 
   0   4   0       16.03       15.79      0.66 o 
   1   4   0       42.69       39.04      1.47 o 
   2   4   0        0.10       -0.15      0.15 o 
   3   4   0       10.58       10.00      0.60 o 
   4   4   0        0.10       -0.56      0.56 o 
   5   4   0        0.95        1.76      0.93 o 
  -6   5   0       69.87       78.84      3.62 o 
  -5   5   0       11.13       10.97      0.71 o 
  -4   5   0        0.72        0.28      0.46 o 
  -3   5   0       49.39       52.31      2.78 o 
  -2   5   0      306.58      353.21     15.86 o 
  -1   5   0      224.88      230.13     10.39 o 
   0   5   0      166.36      157.38      5.38 o 
   1   5   0      198.00      198.46      6.74 o 
   2   5   0       12.94       12.82      0.67 o 
   3   5   0        8.47        7.76      0.63 o 
   4   5   0        0.31       -0.19      0.56 o 
   5   5   0        0.11        0.09      0.83 o 
  -6   6   0        0.01       -0.37      0.37 o 
  -5   6   0        2.24        2.04      0.65 o 
  -4   6   0       22.96       22.63      1.58 o 
  -3   6   0      217.99      224.00     10.39 o 
  -2   6   0       28.13       32.09      1.86 o 
  -1   6   0       28.27       30.42      1.67 o 
   0   6   0      174.64      166.39      5.71 o 
   1   6   0        5.32        5.83      0.56 o 
   2   6   0      275.84      281.85      9.65 o 
   3   6   0       37.39       39.16      1.67 o 
   4   6   0        5.50        6.68      1.30 o 
   5   6   0       36.76       42.76      3.25 o 
  -6   7   0       10.06       11.87      1.11 o 
  -5   7   0       23.02       17.99      1.58 o 
  -4   7   0        0.01       -0.37      0.37 o 
  -3   7   0        0.24        0.74      0.46 o 
  -2   7   0        9.95       11.50      1.02 o 
  -1   7   0       56.78       52.22      2.69 o 
   0   7   0       52.34       54.45      2.78 o 
   1   7   0       35.21       34.96      1.43 o 
   2   7   0       65.34       68.51      4.27 o 
   3   7   0       32.59       34.25      1.76 o 
   4   7   0       27.72       35.34      2.69 o 
  -5   8   0       17.72       17.72      1.58 o 
  -4   8   0        3.79        2.97      0.74 o 
  -3   8   0       51.22       45.54      2.69 o 
  -2   8   0       32.39       28.85      1.86 o 
  -1   8   0        3.11        2.23      0.56 o 
   0   8   0       44.89       50.27      2.69 o 
   1   8   0       80.27       79.40      3.90 o 
   2   8   0       55.72       55.28      2.88 o 
  -5   9   0        0.85       -0.28      0.56 o 
  -4   9   0        3.70        2.69      0.74 o 
  -3   9   0      102.50       87.19      4.55 o 
  -2   9   0        6.43        6.21      0.93 o 
  -1   9   0        0.85        1.11      0.46 o 
   0   9   0       24.70       25.60      1.67 o 
   1   9   0       70.26       72.91      3.71 o 
   2   9   0        6.04        5.29      0.74 o 
  -4  10   0        7.85        7.33      1.11 o 
  -3  10   0       18.72       20.04      1.67 o 
  -2  10   0       23.00       25.42      1.86 o 
  -1  10   0        0.01        0.46      0.56 o 
   0  10   0       16.14       17.53      1.39 o 
   1  10   0       32.90       39.05      2.32 o 
  -3  11   0        0.16        0.09      0.65 o 
  -2  11   0       12.75       13.45      1.30 o 
  -1  11   0        1.32        1.30      0.65 o 
   0  11   0        6.97        8.63      1.11 o 
   0 -11   1        6.10        5.75      0.93 o 
   1 -11   1        0.53        0.00      0.56 o 
   2 -11   1        2.76        2.97      0.83 o 
   3 -11   1        0.05        0.19      0.56 o 
  -2 -10   1        2.58        3.34      0.74 o 
  -1 -10   1       55.19       54.54      2.97 o 
   0 -10   1       83.84       86.36      4.36 o 
   1 -10   1        8.38       10.11      1.02 o 
   2 -10   1       21.29       20.59      1.58 o 
   3 -10   1        6.87        7.98      1.02 o 
   4 -10   1        0.81        0.46      0.56 o 
  -3  -9   1        1.32        2.13      0.56 o 
  -2  -9   1       20.57       19.01      1.39 o 
  -1  -9   1       90.80       92.48      4.55 o 
   0  -9   1        1.37        1.11      0.46 o 
   1  -9   1       17.18       15.49      1.21 o 
   2  -9   1       19.90       19.57      1.39 o 
   3  -9   1       17.53       16.51      1.30 o 
   4  -9   1        1.93        3.06      0.74 o 
   5  -9   1        7.78        7.23      1.02 o 
  -3  -8   1        5.05        4.92      0.74 o 
  -2  -8   1       45.26       44.99      2.41 o 
  -1  -8   1       19.20       20.22      1.30 o 
   0  -8   1        0.18       -0.09      0.37 o 
   1  -8   1       56.91       56.30      2.97 o 
   2  -8   1       16.71       17.90      1.30 o 
   3  -8   1        0.09        0.37      0.46 o 
   4  -8   1       18.88       19.20      1.48 o 
   5  -8   1       20.36       24.95      1.76 o 
  -4  -7   1        7.58       11.87      1.67 o 
  -3  -7   1        2.27        1.44      0.46 o 
  -2  -7   1       58.50       59.53      4.55 o 
  -1  -7   1        0.08        0.00      0.28 o 
   0  -7   1       22.44       20.22      1.21 o 
   1  -7   1       21.24       22.26      1.39 o 
   2  -7   1       36.02       33.39      1.95 o 
   3  -7   1        7.59        7.23      0.83 o 
   4  -7   1       29.78       29.68      1.95 o 
   5  -7   1       42.09       41.37      2.23 o 
   6  -7   1        7.56        8.81      0.93 o 
  -5  -6   1        1.54        1.67      1.11 o 
  -4  -6   1        0.47        0.00      0.65 o 
  -3  -6   1       17.28       16.07      0.89 o 
  -2  -6   1       53.04       52.27      2.00 o 
  -1  -6   1       46.29       42.48      1.62 o 
   0  -6   1        8.20        8.49      1.76 o 
   1  -6   1       38.39       43.78      2.23 o 
   2  -6   1       80.86       78.94      3.90 o 
   3  -6   1       13.59       15.95      1.21 o 
   4  -6   1        1.68        2.78      0.56 o 
   5  -6   1        2.42        1.76      0.46 o 
   6  -6   1        4.01        5.84      0.74 o 
  -5  -5   1        0.40        0.19      0.83 o 
  -4  -5   1        0.55       -0.28      0.65 o 
  -3  -5   1        8.23        7.05      0.79 o 
  -2  -5   1        3.14        3.67      0.60 o 
  -1  -5   1        0.78        0.56      0.28 o 
   0  -5   1        6.46       11.13      0.74 o 
   1  -5   1       33.22       30.98      1.67 o 
   2  -5   1       69.63       72.26      3.52 o 
   3  -5   1        0.02        0.56      0.37 o 
   4  -5   1      109.35      114.18      5.47 o 
   5  -5   1      193.30      205.18      8.44 o 
   6  -5   1        0.02        0.28      0.37 o 
  -6  -4   1        0.46        1.02      1.02 o 
  -5  -4   1       11.17       10.30      1.58 o 
  -4  -4   1        0.43        0.15      0.51 o 
  -3  -4   1        0.05       -0.12      0.17 o 
  -2  -4   1       23.66       20.86      0.94 o 
  -1  -4   1      243.39      237.02      7.98 o 
   0  -4   1       96.53       96.20      3.33 o 
   1  -4   1       19.07       22.73      1.21 o 
   2  -4   1        3.45        5.47      0.56 o 
   3  -4   1       10.48        9.55      0.59 o 
   4  -4   1      558.58      564.34     14.48 o 
   5  -4   1      348.61      337.07     13.54 o 
   6  -4   1        1.53        1.21      0.46 o 
  -6  -3   1        2.60        3.99      1.21 o 
  -5  -3   1       36.96       32.56      2.50 o 
  -4  -3   1      134.75      130.77      4.67 o 
  -3  -3   1       59.36       68.78      2.56 o 
  -2  -3   1       61.84       73.42      2.63 o 
  -1  -3   1       88.92       89.53      3.09 o 
   0  -3   1       43.85       45.82      2.60 o 
   1  -3   1      865.15      874.22     38.49 o 
   2  -3   1      946.24      980.68     32.69 o 
   3  -3   1       34.59       26.80      0.84 o 
   4  -3   1      369.78      365.31      9.44 o 
   5  -3   1       45.73       46.00      1.78 o 
   6  -3   1        0.36       -0.07      0.56 o 
  -6  -2   1       20.88       18.74      1.86 o 
  -5  -2   1       14.47       10.85      1.30 o 
  -4  -2   1       71.34       78.58      2.98 o 
  -3  -2   1      251.72      263.76      6.80 o 
  -2  -2   1      797.41      842.70     28.02 o 
  -1  -2   1     2018.90     1861.98     61.61 o 
   0  -2   1     1028.70      914.35     33.35 o 
   1  -2   1     3692.39     3630.46    159.54 o 
   2  -2   1       27.51       33.33      0.95 o 
   3  -2   1       80.82       80.41      2.17 o 
   4  -2   1       63.03       68.03      1.93 o 
   5  -2   1       16.78       17.51      0.84 o 
   6  -2   1       12.35       11.13      1.39 o 
  -6  -1   1       25.20       18.83      1.86 o 
  -5  -1   1       12.77       13.08      1.39 o 
  -4  -1   1        6.70       10.95      1.11 o 
  -3  -1   1       58.62       67.75      2.26 o 
  -2  -1   1      308.87      377.25     12.63 o 
  -1  -1   1     4480.76     4143.77    209.72 o 
   0  -1   1        3.24       10.85      0.65 o 
   1  -1   1     4331.09     3521.71    108.84 o 
   2  -1   1      969.04     1017.17     31.37 o 
   3  -1   1      161.98      169.52      5.39 o 
   4  -1   1      188.41      218.89      6.95 o 
   5  -1   1        0.32        0.67      0.26 o 
   6  -1   1       35.07       33.30      2.60 o 
  -6   0   1        8.99        7.88      1.48 o 
  -5   0   1        0.18        0.56      0.65 o 
  -4   0   1       91.51      109.97      3.60 o 
  -3   0   1      278.83      315.60      9.91 o 
  -2   0   1       31.13       38.93      1.29 o 
  -1   0   1      338.09      359.61     18.27 o 
   0   0   1       21.66       20.96      1.11 o 
   1   0   1        6.47        9.55      0.38 o 
   2   0   1     2099.43     2158.83     66.24 o 
   3   0   1      364.42      456.87     14.15 o 
   4   0   1       43.36       46.76      1.66 o 
   5   0   1        2.22        3.06      0.83 o 
   6   0   1       50.15       46.10      3.25 o 
  -7   1   1        0.17       -0.65      0.83 o 
  -6   1   1       16.45       18.46      1.86 o 
  -5   1   1      118.72      132.92      7.42 o 
  -4   1   1       10.33       10.40      0.70 o 
  -3   1   1      147.08      191.86      6.13 o 
  -2   1   1      108.24      163.34      8.53 o 
   0   1   1       22.50       23.65      1.30 o 
   1   1   1       90.45       75.60      3.99 o 
   2   1   1       32.30       35.07      0.97 o 
   3   1   1      474.36      534.56     16.64 o 
   4   1   1       11.21        8.80      0.55 o 
   5   1   1        0.22       -0.09      0.56 o 
   6   1   1        0.22        0.46      0.74 o 
  -7   2   1        1.44        0.46      0.93 o 
  -6   2   1       37.82       36.45      2.78 o 
  -5   2   1      317.05      360.87     11.38 o 
  -4   2   1        2.41        2.64      0.37 o 
  -3   2   1       28.56       32.65      2.04 o 
  -2   2   1       12.14       13.26      0.93 o 
  -1   2   1      257.50      308.74     45.82 o 
   0   2   1      339.25      315.57     31.40 o 
   1   2   1        0.80        0.61      0.19 o 
   2   2   1       98.36       91.09      3.14 o 
   3   2   1      134.84      137.32      3.62 o 
   4   2   1       27.08       22.91      1.76 o 
   5   2   1        5.75        5.84      1.21 o 
   6   2   1        3.89        4.08      1.21 o 
  -6   3   1       12.34       13.82      1.58 o 
  -5   3   1      475.56      598.20     15.35 o 
  -4   3   1        1.05        0.65      0.56 o 
  -3   3   1       18.19       26.85      1.21 o 
  -2   3   1      536.62      548.76     18.37 o 
  -1   3   1        0.95        0.46      0.19 o 
   0   3   1       82.19       78.26      5.29 o 
   1   3   1        5.21        3.98      0.29 o 
   2   3   1       23.58       22.77      0.96 o 
   3   3   1        2.31        1.62      0.31 o 
   4   3   1        0.01       -0.28      0.56 o 
   5   3   1        2.82        3.34      1.02 o 
   6   3   1        6.65        8.07      1.58 o 
  -6   4   1        0.37        0.74      0.46 o 
  -5   4   1       50.32       58.94      1.84 o 
  -4   4   1       22.39       22.93      1.34 o 
  -3   4   1      547.15      588.11     31.35 o 
  -2   4   1       33.26       61.31      3.34 o 
  -1   4   1      157.31      169.54      5.84 o 
   0   4   1      488.86      502.10     26.90 o 
   1   4   1       98.16      106.74      3.74 o 
   2   4   1      108.19      116.54      4.05 o 
   3   4   1        4.70        4.04      0.41 o 
   4   4   1       11.37        9.92      1.21 o 
   5   4   1        0.11       -0.65      0.65 o 
  -6   5   1        2.22        1.58      0.56 o 
  -5   5   1        4.35        5.01      0.83 o 
  -4   5   1      210.41      216.12     10.11 o 
  -3   5   1       24.24       22.29      1.08 o 
  -1   5   1       42.80       51.59      1.62 o 
   0   5   1       44.13       55.97      2.37 o 
   1   5   1       92.13      105.52      3.71 o 
   2   5   1      269.66      281.78     13.31 o 
   3   5   1      256.68      261.66     13.82 o 
   4   5   1        0.14       -0.19      0.65 o 
   5   5   1        0.53        1.39      0.93 o 
  -6   6   1       38.23       45.64      2.41 o 
  -5   6   1        0.00       -0.28      0.46 o 
  -4   6   1       50.57       49.90      2.88 o 
  -2   6   1        3.01        3.71      0.56 o 
  -1   6   1       99.80      105.21      3.76 o 
   0   6   1        4.29        3.68      0.74 o 
   1   6   1        3.87        4.89      0.45 o 
   2   6   1       39.04       38.71      1.60 o 
   3   6   1       91.51       90.62      5.29 o 
   4   6   1        4.35        6.86      1.30 o 
  -6   7   1        2.88        4.45      0.74 o 
  -5   7   1        4.75        7.14      1.11 o 
  -4   7   1        9.63        8.44      1.02 o 
  -3   7   1       49.75       48.97      2.88 o 
  -2   7   1        5.24        6.40      0.83 o 
  -1   7   1       57.55       56.67      2.97 o 
   0   7   1       35.17       36.08      2.04 o 
   1   7   1      151.66      164.23      8.86 o 
   2   7   1       16.19       17.99      0.96 o 
   3   7   1        4.42        7.05      1.21 o 
   4   7   1        2.34        2.78      1.11 o 
  -5   8   1        1.19        1.21      0.65 o 
  -4   8   1       22.01       18.55      1.58 o 
  -3   8   1       36.77       36.17      2.32 o 
  -2   8   1       26.17       24.58      1.76 o 
  -1   8   1       50.09       50.64      2.78 o 
   0   8   1       69.76       74.95      3.80 o 
   1   8   1      126.24      127.45      6.03 o 
   2   8   1        7.38        5.94      0.74 o 
  -5   9   1        0.97        1.76      0.74 o 
  -4   9   1        1.02        0.37      0.65 o 
  -2   9   1        5.71        8.26      1.02 o 
  -1   9   1       70.46       68.92      3.62 o 
   0   9   1      149.80      154.72      7.33 o 
   1   9   1        3.23        2.78      0.65 o 
   2   9   1        0.04       -0.19      0.37 o 
  -4  10   1        7.60       10.11      1.30 o 
  -3  10   1       17.81       19.57      1.67 o 
  -2  10   1        1.64        1.67      0.74 o 
  -1  10   1       34.96       37.57      2.32 o 
   0  10   1       97.38      104.35      5.19 o 
   1  10   1        0.89        1.21      0.56 o 
  -2  11   1        0.07       -0.37      0.56 o 
  -1  11   1        1.84        1.86      0.74 o 
   0 -11   2       16.70       17.90      1.39 o 
   1 -11   2        3.50        4.27      0.83 o 
   2 -11   2        8.58        9.18      1.02 o 
   3 -11   2        4.86        3.15      0.83 o 
  -2 -10   2        6.29        6.40      0.93 o 
  -1 -10   2       23.53       23.10      1.58 o 
   0 -10   2       30.19       32.84      1.95 o 
   1 -10   2        1.39        1.48      0.56 o 
   2 -10   2       92.28       86.63      4.36 o 
   3 -10   2        0.08        0.37      0.46 o 
   4 -10   2        2.04        0.83      0.65 o 
  -3  -9   2        5.10        4.08      0.74 o 
  -2  -9   2        0.76        0.74      0.46 o 
  -1  -9   2        6.52        7.23      0.83 o 
   0  -9   2        0.07       -0.28      0.28 o 
   1  -9   2        2.93        2.97      0.56 o 
   2  -9   2        6.34        6.03      0.74 o 
   3  -9   2        0.02       -0.09      0.46 o 
   4  -9   2        5.57        4.73      0.83 o 
   5  -9   2        8.55        7.05      0.93 o 
  -3  -8   2       20.19       20.22      1.39 o 
  -2  -8   2       20.39       17.62      1.30 o 
  -1  -8   2        1.38        0.74      0.37 o 
   0  -8   2        8.41        7.51      0.74 o 
   1  -8   2       40.74       40.07      2.23 o 
   2  -8   2       16.48       15.49      1.11 o 
   3  -8   2        2.47        2.04      0.56 o 
   4  -8   2        0.16        0.09      0.37 o 
   5  -8   2        9.57        8.26      0.93 o 
  -4  -7   2        2.16        2.32      1.02 o 
  -3  -7   2       11.01       10.57      0.80 o 
  -2  -7   2        7.75        7.23      0.60 o 
  -1  -7   2        0.25        0.19      0.28 o 
   0  -7   2        0.60        0.74      0.37 o 
   1  -7   2      219.07      209.54      9.55 o 
   2  -7   2        4.00        4.17      0.56 o 
   3  -7   2       10.28        8.63      0.83 o 
   4  -7   2        0.28        0.09      0.37 o 
   5  -7   2        1.64        1.67      0.46 o 
   6  -7   2        0.76        1.02      0.46 o 
  -5  -6   2        0.46       -0.09      0.93 o 
  -4  -6   2        4.86        4.36      0.62 o 
  -3  -6   2        0.04       -0.19      0.37 o 
  -2  -6   2        8.76        8.56      0.60 o 
  -1  -6   2        0.72        0.98      0.42 o 
   0  -6   2       84.24       83.11      3.90 o 
   1  -6   2      355.89      356.92     15.95 o 
   2  -6   2       99.51       94.61      4.45 o 
   3  -6   2       10.76        9.83      0.83 o 
   4  -6   2       14.61       14.17      0.75 o 
   5  -6   2       14.27       14.28      1.02 o 
   6  -6   2        0.00       -0.28      0.28 o 
  -5  -5   2        5.57        6.59      1.39 o 
  -4  -5   2       46.16       47.42      2.41 o 
  -3  -5   2        1.10        0.89      0.32 o 
  -2  -5   2       17.85       21.90      1.00 o 
  -1  -5   2      113.01      117.44      4.09 o 
   0  -5   2      326.17      319.43     10.71 o 
   1  -5   2       53.41       55.84      2.69 o 
   2  -5   2       57.94       57.04      2.78 o 
   3  -5   2      395.61      380.48     16.97 o 
   4  -5   2        0.23        0.28      0.26 o 
   5  -5   2      109.25      105.28      4.55 o 
   6  -5   2        1.23        1.76      0.46 o 
  -6  -4   2        1.02        1.48      1.11 o 
  -5  -4   2       33.27       31.82      2.50 o 
  -4  -4   2       58.38       52.04      2.14 o 
  -3  -4   2        3.52        3.60      0.41 o 
  -2  -4   2       33.05       29.70      1.23 o 
  -1  -4   2      254.36      266.50      8.98 o 
   0  -4   2        2.05        1.60      0.22 o 
   1  -4   2      722.11      681.20     30.05 o 
   2  -4   2      780.51      751.60     33.11 o 
   3  -4   2       27.30       27.14      1.02 o 
   4  -4   2       97.06       96.83      3.28 o 
   5  -4   2       35.51       35.15      1.86 o 
   6  -4   2       12.16       14.93      1.11 o 
  -6  -3   2       10.42        9.00      1.67 o 
  -5  -3   2        0.02       -0.09      0.65 o 
  -4  -3   2       75.20       75.28      2.92 o 
  -3  -3   2        8.87       10.88      0.67 o 
  -1  -3   2      227.74      195.94      6.60 o 
   0  -3   2      598.88      567.48     18.78 o 
   1  -3   2     1195.02     1128.93     49.62 o 
   2  -3   2     1179.39     1206.74     30.37 o 
   3  -3   2       34.37       32.42      0.99 o 
   4  -3   2      123.60      126.24      4.17 o 
   5  -3   2        0.37       -0.09      0.56 o 
   6  -3   2        0.85        0.62      0.42 o 
  -6  -2   2        0.14       -0.09      0.74 o 
  -5  -2   2        4.64        3.25      0.93 o 
  -4  -2   2       44.12       46.51      1.91 o 
  -3  -2   2       39.56       50.89      1.98 o 
  -2  -2   2      219.88      234.61      7.94 o 
  -1  -2   2     6308.97     5297.70    175.05 o 
   0  -2   2    10602.13     8674.96    375.28 o 
   1  -2   2       12.91       15.76      0.62 o 
   2  -2   2      226.42      221.03      5.68 o 
   3  -2   2       98.94      109.08      3.19 o 
   4  -2   2        0.04        0.23      0.56 o 
   5  -2   2       22.77       22.44      1.05 o 
   6  -2   2        0.45       -0.28      0.65 o 
  -6  -1   2        0.19       -0.37      0.83 o 
  -5  -1   2        0.02        0.28      0.65 o 
  -4  -1   2        0.37        0.28      0.56 o 
  -3  -1   2      189.15      221.95      6.97 o 
  -2  -1   2        1.19        0.95      0.28 o 
  -1  -1   2     5477.80     4955.37    164.67 o 
   0  -1   2      167.10      149.80      7.70 o 
   1  -1   2        4.50        2.63      0.15 o 
   2  -1   2      176.30      198.12      6.19 o 
   3  -1   2      109.82      126.40      4.07 o 
   4  -1   2        0.28        5.84      0.56 o 
   5  -1   2        9.37        8.63      0.56 o 
   6  -1   2        0.36       -0.09      0.74 o 
  -6   0   2       57.06       54.54      3.71 o 
  -5   0   2       13.29       13.26      1.39 o 
  -4   0   2       46.31       47.77      3.06 o 
  -3   0   2        7.40        8.46      0.46 o 
  -2   0   2       35.17       42.85      2.50 o 
  -1   0   2       16.00       20.31      1.21 o 
   0   0   2      538.29      459.98     23.37 o 
   1   0   2        0.23        1.69      0.46 o 
   2   0   2      519.95      574.09     17.80 o 
   3   0   2       95.75      110.82      3.63 o 
   4   0   2       13.29        9.88      0.55 o 
   5   0   2        4.50        3.49      0.41 o 
   6   0   2       11.77       11.32      1.67 o 
  -6   1   2      132.45      139.78      7.98 o 
  -5   1   2        1.06        0.83      0.74 o 
  -4   1   2      118.55      144.20      4.69 o 
  -3   1   2      177.53      253.04     13.17 o 
  -2   1   2      245.02      311.20     16.05 o 
  -1   1   2      891.08     1063.84     32.17 o 
   0   1   2       70.14       67.25      3.62 o 
   1   1   2       23.40       21.33      1.30 o 
   2   1   2      192.63      206.55      6.48 o 
   3   1   2       37.78       42.75      1.56 o 
   4   1   2        0.23       -0.07      0.18 o 
   5   1   2        0.12       -0.28      0.65 o 
   6   1   2       30.54       29.13      2.50 o 
  -7   2   2       18.60       20.87      2.13 o 
  -6   2   2       96.02      108.90      6.40 o 
  -5   2   2       14.79       20.04      1.86 o 
  -4   2   2      129.88      175.59      9.46 o 
  -3   2   2      293.37      428.16     22.08 o 
  -2   2   2       19.61       23.93      1.48 o 
  -1   2   2      629.73      686.11     34.78 o 
   0   2   2        9.35       10.70      1.76 o 
   1   2   2       28.42       27.00      1.72 o 
   3   2   2       28.19       29.07      1.13 o 
   4   2   2        0.03        0.03      0.37 o 
   5   2   2        0.75        0.46      0.83 o 
   6   2   2        1.84        1.95      1.02 o 
  -6   3   2       65.76       79.40      4.92 o 
  -5   3   2       17.14       17.44      1.76 o 
  -4   3   2       11.57       14.47      1.30 o 
  -3   3   2      472.79      516.93     26.44 o 
  -2   3   2     1150.65     1310.86     62.29 o 
  -1   3   2      298.76      259.38      8.80 o 
   0   3   2       82.67       83.02      5.19 o 
   1   3   2      351.70      377.52     16.70 o 
   2   3   2      207.53      204.99      6.94 o 
   3   3   2      114.88      111.86      6.21 o 
   4   3   2       93.30       92.01      5.38 o 
   5   3   2        2.76        3.15      1.02 o 
   6   3   2        7.19        8.90      1.67 o 
  -5   4   2        0.10       -0.46      0.83 o 
  -4   4   2        0.44        0.84      0.38 o 
  -3   4   2      171.59      174.91      6.17 o 
  -2   4   2       74.56       92.42      3.37 o 
  -1   4   2      289.56      272.67      9.26 o 
   0   4   2        0.42        1.09      0.22 o 
   1   4   2      243.96      271.66      9.20 o 
   2   4   2      413.59      406.92     13.72 o 
   3   4   2       29.88       29.87      2.13 o 
   4   4   2      179.49      183.75     10.11 o 
   5   4   2       13.00       11.97      1.48 o 
  -6   5   2       39.10       42.76      2.32 o 
  -5   5   2        4.86        5.57      0.93 o 
  -4   5   2        3.71        5.47      0.83 o 
  -3   5   2        0.35        1.27      0.46 o 
  -2   5   2        3.37        2.24      0.60 o 
  -1   5   2       79.21       75.64      8.77 o 
   0   5   2       90.44      100.46      3.58 o 
   1   5   2       85.64       89.70      3.21 o 
   2   5   2      183.45      175.00      6.03 o 
   3   5   2        0.23        0.46      0.65 o 
   4   5   2      130.60      141.73      8.07 o 
   5   5   2        4.23        5.38      1.30 o 
  -6   6   2        5.82        7.88      1.11 o 
  -5   6   2        0.06       -0.09      0.46 o 
  -4   6   2       57.65       51.11      2.97 o 
  -3   6   2        9.60        7.42      0.93 o 
  -2   6   2        0.44        0.28      0.37 o 
  -1   6   2      346.17      367.30     12.45 o 
   0   6   2      130.53      120.10      7.19 o 
   1   6   2        0.38        0.30      0.28 o 
   2   6   2      126.85      132.93      4.70 o 
   3   6   2       19.96       19.94      1.76 o 
   4   6   2       26.77       27.83      2.32 o 
  -6   7   2        5.33        4.64      1.02 o 
  -5   7   2        0.93        1.76      0.74 o 
  -4   7   2       82.68       69.10      3.90 o 
  -3   7   2       81.82       72.07      3.90 o 
  -2   7   2       26.74       29.96      1.95 o 
  -1   7   2        0.22       -0.37      0.37 o 
   0   7   2        7.46        7.51      0.83 o 
   1   7   2       35.60       36.11      1.52 o 
   2   7   2       21.63       20.10      1.05 o 
   3   7   2        2.46        2.60      0.93 o 
   4   7   2        9.08       10.11      1.58 o 
  -5   8   2       23.32       17.72      1.67 o 
  -4   8   2       20.08       16.05      1.48 o 
  -3   8   2       58.40       59.92      3.43 o 
  -2   8   2        1.08        1.11      0.65 o 
  -1   8   2       30.48       32.65      2.04 o 
   0   8   2      107.81      117.43      5.66 o 
   1   8   2       10.99       11.59      1.02 o 
   2   8   2        7.07        6.86      0.74 o 
   3   8   2        1.47        2.04      1.02 o 
  -5   9   2        4.32        3.80      1.02 o 
  -4   9   2        2.27        3.80      0.93 o 
  -3   9   2       13.01       13.82      1.39 o 
  -2   9   2       16.70       16.97      1.48 o 
  -1   9   2        4.20        5.19      0.83 o 
   0   9   2      125.54      130.14      6.31 o 
   1   9   2        4.42        4.08      0.74 o 
  -4  10   2        5.42        5.29      1.11 o 
  -3  10   2        4.79        7.14      1.21 o 
  -2  10   2        0.93        0.83      0.65 o 
  -1  10   2        4.67        5.57      0.93 o 
   0  10   2        3.18        5.29      0.83 o 
   1  10   2        0.47       -0.19      0.46 o 
   0 -11   3       10.29       11.32      1.11 o 
   1 -11   3       10.29        9.65      1.02 o 
   2 -11   3        0.81        0.56      0.56 o 
   3 -11   3        9.20        7.88      1.02 o 
  -2 -10   3        8.48        8.53      1.02 o 
  -1 -10   3        5.37        5.66      0.83 o 
   0 -10   3        1.16        1.39      0.56 o 
   1 -10   3        2.38        1.30      0.56 o 
   2 -10   3        0.31        0.09      0.46 o 
   3 -10   3        0.19       -0.28      0.46 o 
   4 -10   3       12.46       12.79      0.82 o 
  -3  -9   3        7.34        7.05      0.93 o 
  -2  -9   3        0.32       -0.46      0.46 o 
  -1  -9   3        2.92        3.06      0.65 o 
   0  -9   3        7.63        6.03      0.74 o 
   1  -9   3        0.41        0.09      0.37 o 
   2  -9   3        0.29       -0.09      0.37 o 
   3  -9   3        0.14        0.28      0.37 o 
   4  -9   3       17.21       17.15      0.92 o 
   5  -9   3        2.09        1.30      0.56 o 
  -4  -8   3        0.01        0.00      0.56 o 
  -3  -8   3        7.17        5.84      0.83 o 
  -2  -8   3        0.42        0.19      0.46 o 
  -1  -8   3        3.10        2.32      0.56 o 
   0  -8   3       37.16       34.60      1.95 o 
   1  -8   3        6.68        7.05      0.74 o 
   2  -8   3        1.37        1.30      0.46 o 
   3  -8   3       13.97       14.56      1.11 o 
   4  -8   3        2.05        2.68      0.42 o 
   5  -8   3        1.40        0.93      0.46 o 
  -4  -7   3        0.31        0.78      0.48 o 
  -3  -7   3       28.53       29.10      1.43 o 
  -2  -7   3        0.16        0.00      0.31 o 
  -1  -7   3        7.19        7.42      0.74 o 
   0  -7   3       54.79       58.62      2.88 o 
   1  -7   3       10.26        9.55      0.74 o 
   2  -7   3        3.01        2.69      0.46 o 
   3  -7   3       30.52       32.74      1.28 o 
   4  -7   3       83.22       79.59      3.25 o 
   5  -7   3        3.99        3.43      0.56 o 
   6  -7   3        1.28        0.93      0.46 o 
  -5  -6   3        1.83        0.00      0.93 o 
  -4  -6   3        1.49        1.40      0.60 o 
  -3  -6   3       40.14       40.16      1.72 o 
  -2  -6   3       23.30       23.70      1.09 o 
  -1  -6   3       29.52       29.66      1.27 o 
   0  -6   3       30.42       34.69      1.86 o 
   1  -6   3       51.21       46.75      2.32 o 
   2  -6   3      140.20      127.91      5.94 o 
   3  -6   3      384.21      352.69     10.51 o 
   4  -6   3      648.92      603.47     23.93 o 
   5  -6   3        9.39        7.05      0.74 o 
   6  -6   3        0.48        1.30      0.46 o 
  -5  -5   3        6.54        6.12      1.39 o 
  -4  -5   3       47.80       45.66      2.00 o 
  -3  -5   3        3.56        3.92      0.48 o 
  -2  -5   3        3.61        4.98      0.60 o 
  -1  -5   3       47.35       44.94      1.69 o 
   0  -5   3       88.76       84.04      3.90 o 
   1  -5   3      157.26      155.27      7.05 o 
   2  -5   3      703.42      630.51     18.54 o 
   3  -5   3       68.97       56.61      2.27 o 
   4  -5   3      372.13      360.54     14.47 o 
   5  -5   3       18.08       16.60      1.11 o 
   6  -5   3        0.11       -0.09      0.28 o 
  -6  -4   3        0.13       -0.65      0.93 o 
  -5  -4   3       24.16       19.48      1.95 o 
  -4  -4   3       30.25       34.06      1.58 o 
  -3  -4   3        7.68        7.32      0.60 o 
  -2  -4   3       24.05       21.09      0.96 o 
  -1  -4   3      219.72      221.81      7.51 o 
   0  -4   3       31.28       35.23      1.31 o 
   1  -4   3      848.14      813.67     23.85 o 
   2  -4   3       49.81       47.84      1.62 o 
   3  -4   3       18.45       18.10      0.62 o 
   4  -4   3        1.36        1.28      0.31 o 
   5  -4   3       77.46       79.12      3.52 o 
   6  -4   3        3.73        3.99      0.65 o 
  -6  -3   3        0.93        0.65      1.02 o 
  -5  -3   3        1.12        0.74      0.83 o 
  -4  -3   3        7.32        6.53      0.63 o 
  -3  -3   3       22.67       18.09      0.94 o 
  -2  -3   3     2314.75     2331.45    122.02 o 
  -1  -3   3       33.56       36.38      1.36 o 
   0  -3   3       64.84       56.29      1.51 o 
   1  -3   3      120.42      108.50      2.80 o 
   2  -3   3       95.91       89.67      2.37 o 
   3  -3   3        1.31        0.68      0.32 o 
   4  -3   3       91.54       89.02      3.01 o 
   5  -3   3       24.60       25.27      1.11 o 
   6  -3   3        0.56        0.37      0.37 o 
  -6  -2   3        0.04       -0.65      0.74 o 
  -5  -2   3        0.04       -0.65      0.65 o 
  -4  -2   3        0.21        1.11      0.74 o 
  -3  -2   3        1.72        5.29      0.83 o 
  -2  -2   3      433.58      425.52     14.32 o 
  -1  -2   3       45.50       35.55      3.01 o 
   0  -2   3       67.41       67.33      1.81 o 
   1  -2   3     1757.61     1549.12     39.19 o 
   2  -2   3      592.33      632.07     15.97 o 
   3  -2   3      209.07      265.12      8.38 o 
   4  -2   3        0.54        0.39      0.28 o 
   5  -2   3        1.27        1.64      0.39 o 
   6  -2   3       23.38       23.81      1.15 o 
  -6  -1   3       23.34       25.32      2.32 o 
  -5  -1   3       11.37       12.15      1.39 o 
  -4  -1   3        9.47        8.90      1.11 o 
  -3  -1   3       17.15       18.55      1.48 o 
  -2  -1   3       56.44       56.75      2.11 o 
  -1  -1   3       91.36       81.27      2.87 o 
   0  -1   3       29.43       27.11      1.00 o 
   1  -1   3       19.40       15.52      0.60 o 
   2  -1   3      688.36      745.64     23.08 o 
   3  -1   3       75.54       89.23      2.96 o 
   4  -1   3        0.85        2.05      0.32 o 
   5  -1   3       69.64       64.62      2.83 o 
   6  -1   3       23.51       24.86      2.23 o 
  -6   0   3       52.53       55.65      3.80 o 
  -5   0   3       10.03       12.80      1.39 o 
  -4   0   3      112.21      131.06      7.33 o 
  -3   0   3       61.33       60.29      3.62 o 
  -2   0   3      566.35      630.65     32.19 o 
  -1   0   3     1243.90     1148.99     34.69 o 
   0   0   3        0.49        0.51      0.14 o 
   1   0   3       80.55       83.07      2.65 o 
   2   0   3      149.60      167.40      5.30 o 
   3   0   3        7.48       10.53      0.53 o 
   4   0   3       16.55       14.69      0.75 o 
   5   0   3        0.62        0.51      0.32 o 
   6   0   3       38.34       34.88      2.78 o 
  -6   1   3       48.48       52.04      3.62 o 
  -5   1   3      212.22      253.41     13.64 o 
  -4   1   3       27.28       35.99      2.50 o 
  -3   1   3      157.89      196.18     10.39 o 
  -2   1   3      176.05      205.18     10.67 o 
  -1   1   3      497.52      519.28     15.94 o 
   0   1   3       68.23       62.70      3.43 o 
   1   1   3       31.18       23.75      1.48 o 
   2   1   3      166.81      173.61      5.52 o 
   3   1   3        5.00        4.15      0.60 o 
   4   1   3       31.97       27.83      1.22 o 
   5   1   3        2.22        2.97      1.02 o 
   6   1   3        6.05        8.35      1.58 o 
  -6   2   3       24.13       31.26      2.60 o 
  -5   2   3      120.41      164.73      9.18 o 
  -4   2   3       30.97       42.02      2.78 o 
  -3   2   3      923.75     1105.83     56.21 o 
  -2   2   3      962.60      468.79     24.02 o 
  -1   2   3      392.72      407.38     20.87 o 
   0   2   3        4.51        4.02      0.31 o 
   1   2   3      396.95      392.07     13.14 o 
   2   2   3        2.07        4.41      0.56 o 
   3   2   3       24.70       24.80      1.06 o 
   4   2   3       85.47       77.61      2.78 o 
   5   2   3       67.08       62.61      4.08 o 
   6   2   3        0.00       -0.09      0.83 o 
  -6   3   3        7.09       12.89      1.86 o 
  -5   3   3      136.14      162.04      8.90 o 
  -4   3   3        1.64        1.48      0.65 o 
  -3   3   3        3.63        3.80      0.74 o 
  -2   3   3       48.42       51.57      2.97 o 
  -1   3   3       46.69       33.99      2.50 o 
   0   3   3     1319.57     1293.63     42.78 o 
   1   3   3      425.62      454.47     15.25 o 
   2   3   3       22.85       23.96      0.98 o 
   3   3   3      283.69      277.34     14.56 o 
   4   3   3        0.84        2.04      0.83 o 
   5   3   3        0.11       -0.56      0.65 o 
  -6   4   3       12.81       15.68      1.48 o 
  -5   4   3        0.00       -0.38      0.38 o 
  -4   4   3        5.86        6.54      0.62 o 
  -3   4   3        5.19        4.97      0.70 o 
  -2   4   3       38.53       34.50      1.06 o 
  -1   4   3       86.73       81.31      3.00 o 
   0   4   3       21.50       23.39      1.04 o 
   1   4   3      345.15      358.36     12.03 o 
   2   4   3        2.56        3.03      0.33 o 
   3   4   3      179.00      175.59      9.55 o 
   4   4   3       12.38       12.34      1.39 o 
   5   4   3      125.90      131.81      7.70 o 
  -6   5   3        4.29        4.92      1.02 o 
  -5   5   3       21.27       20.13      1.67 o 
  -4   5   3       13.93       15.80      0.95 o 
  -3   5   3       52.30       53.09      2.16 o 
  -2   5   3      119.52      112.03      4.05 o 
  -1   5   3      373.82      377.29     12.84 o 
   0   5   3       68.43       77.80      2.87 o 
   1   5   3       57.10       59.73      2.88 o 
   2   5   3       50.07       49.50      1.92 o 
   3   5   3       31.66       31.91      2.32 o 
   4   5   3       27.47       30.05      2.41 o 
   5   5   3       20.87       24.77      2.32 o 
  -6   6   3        5.13        6.59      1.11 o 
  -5   6   3       21.74       18.37      1.58 o 
  -4   6   3        2.18        1.67      0.65 o 
  -3   6   3       16.08       15.86      1.39 o 
  -2   6   3        3.70        4.16      0.43 o 
  -1   6   3      123.65      128.69      3.86 o 
   0   6   3       33.74       32.96      1.43 o 
   1   6   3       51.46       53.55      2.92 o 
   2   6   3       20.22       21.33      1.76 o 
   3   6   3        2.06        2.88      0.93 o 
   4   6   3       14.90       15.03      1.67 o 
  -6   7   3        3.94        3.99      1.02 o 
  -5   7   3        1.55        0.93      0.65 o 
  -4   7   3        1.57        1.21      0.65 o 
  -3   7   3        0.60        0.83      0.56 o 
  -2   7   3        0.61        0.74      0.56 o 
  -1   7   3      693.99      718.21     32.09 o 
   0   7   3      117.20      118.26      5.66 o 
   1   7   3        1.32        0.81      0.39 o 
   2   7   3        8.20        8.07      1.30 o 
   3   7   3        0.26       -0.37      0.65 o 
  -5   8   3        0.30        0.74      0.65 o 
  -4   8   3        4.07        3.43      0.93 o 
  -3   8   3       73.60       74.85      4.17 o 
  -2   8   3       19.90       20.59      1.67 o 
  -1   8   3      375.34      411.46     18.74 o 
   0   8   3       18.99       19.76      1.39 o 
   1   8   3       14.03       14.56      1.11 o 
   3   8   3        2.89        3.06      1.21 o 
  -4   9   3        0.30        0.09      0.65 o 
  -3   9   3       78.87       92.76      5.01 o 
  -2   9   3       16.94       18.46      1.58 o 
  -1   9   3        5.29        5.47      0.93 o 
   0   9   3       55.77       56.12      3.06 o 
   1   9   3        0.03       -0.19      0.37 o 
  -3  10   3        6.47        7.14      1.21 o 
  -2  10   3        3.44        5.01      1.02 o 
  -1  10   3        0.00        0.46      0.65 o 
   0  10   3        0.30        0.56      0.56 o 
   0 -11   4        0.75        0.74      0.56 o 
   1 -11   4        0.30       -0.19      0.46 o 
   2 -11   4        1.91        1.86      0.65 o 
   3 -11   4        2.44        1.90      0.46 o 
  -2 -10   4        0.28        0.56      0.56 o 
  -1 -10   4        0.15        0.09      0.46 o 
   0 -10   4        1.38        1.02      0.46 o 
   1 -10   4        0.29       -0.37      0.37 o 
   2 -10   4        0.40        0.19      0.46 o 
   3 -10   4        3.86        4.42      0.52 o 
   4 -10   4       10.56        9.25      0.72 o 
  -3  -9   4        0.25        0.28      0.56 o 
  -2  -9   4        1.95        2.04      0.65 o 
  -1  -9   4        2.12        1.86      0.56 o 
   0  -9   4       36.50       33.21      1.95 o 
   1  -9   4        1.57        0.83      0.46 o 
   2  -9   4        6.88        6.40      0.74 o 
   3  -9   4        0.12       -0.14      0.26 o 
   4  -9   4        7.19        5.66      0.74 o 
   5  -9   4        5.73        4.17      0.74 o 
  -4  -8   4        1.18        0.74      0.56 o 
  -3  -8   4        2.68        2.88      0.74 o 
  -2  -8   4       11.94       15.49      1.21 o 
  -1  -8   4        0.54        0.65      0.37 o 
   0  -8   4       44.88       41.83      2.23 o 
   1  -8   4       68.55       63.72      3.15 o 
   2  -8   4        6.13        6.19      0.65 o 
   3  -8   4       13.13       15.93      0.82 o 
   4  -8   4        0.52        0.74      0.46 o 
   5  -8   4        0.79        0.37      0.37 o 
  -4  -7   4       15.87       13.27      0.98 o 
  -3  -7   4        5.65        6.52      0.79 o 
  -2  -7   4        0.04        0.09      0.37 o 
  -1  -7   4       53.86       50.37      2.60 o 
   0  -7   4       61.50       61.40      3.06 o 
   1  -7   4        6.37        7.33      0.65 o 
   2  -7   4       62.66       56.74      1.90 o 
   3  -7   4      505.73      463.26     13.74 o 
   4  -7   4       81.35       73.09      3.34 o 
   5  -7   4        3.22        4.17      0.65 o 
  -5  -6   4        7.04        9.09      1.67 o 
  -4  -6   4       25.65       21.93      1.25 o 
  -3  -6   4        0.25        0.10      0.38 o 
  -2  -6   4        1.99        2.10      0.39 o 
  -1  -6   4       20.03       21.93      1.00 o 
   0  -6   4       22.33       22.45      1.30 o 
   1  -6   4        2.59        2.98      0.74 o 
   2  -6   4        0.97        2.43      0.29 o 
   3  -6   4       15.73       15.66      1.11 o 
   4  -6   4       29.59       23.56      1.39 o 
   5  -6   4        0.00        0.37      0.37 o 
   6  -6   4       67.60       66.88      3.25 o 
  -5  -5   4       12.64       12.73      1.00 o 
  -4  -5   4        2.05        1.85      0.48 o 
  -3  -5   4        3.71        6.14      0.62 o 
  -2  -5   4      147.60      138.89      4.94 o 
  -1  -5   4        0.63        0.51      0.27 o 
   0  -5   4       21.71       20.82      0.67 o 
   1  -5   4      159.67      157.98      4.77 o 
   2  -5   4      332.85      305.75      9.11 o 
   3  -5   4        7.22        5.48      0.39 o 
   4  -5   4      130.84      128.28      5.47 o 
   5  -5   4        0.04        0.56      0.37 o 
   6  -5   4       16.72       22.45      1.48 o 
  -5  -4   4       19.68       18.01      1.16 o 
  -4  -4   4        5.28        6.13      0.69 o 
  -3  -4   4       12.44       13.23      0.82 o 
  -2  -4   4      395.69      384.80     13.01 o 
  -1  -4   4     1486.62     1397.44     35.48 o 
   0  -4   4        9.07        5.91      0.32 o 
   1  -4   4      249.73      238.74      6.18 o 
   2  -4   4      203.35      195.82      5.05 o 
   3  -4   4        0.94        0.92      0.18 o 
   4  -4   4       12.14        8.53      0.74 o 
   5  -4   4        0.18       -0.19      0.28 o 
   6  -4   4        5.15        5.84      0.74 o 
  -6  -3   4        0.05        0.74      0.93 o 
  -5  -3   4        0.01       -0.37      0.74 o 
  -4  -3   4        0.51        0.19      0.37 o 
  -3  -3   4        5.43        6.72      0.60 o 
  -2  -3   4      259.53      257.59      8.81 o 
  -1  -3   4      871.97      865.08     21.97 o 
   0  -3   4      301.54      285.17      7.33 o 
   1  -3   4       90.96       97.47      2.63 o 
   2  -3   4       42.10       48.41      1.48 o 
   3  -3   4       19.43       22.20      1.34 o 
   4  -3   4        8.40        9.35      0.60 o 
   5  -3   4        1.48        1.30      0.38 o 
   6  -3   4        1.72        1.95      0.56 o 
  -6  -2   4       15.66       13.82      1.67 o 
  -5  -2   4        6.21        6.59      1.30 o 
  -4  -2   4        1.34        1.76      0.83 o 
  -3  -2   4      114.16      110.62      4.03 o 
  -2  -2   4        0.33        0.21      0.51 o 
  -1  -2   4       94.01       80.58      2.87 o 
   0  -2   4       43.79       35.90      0.99 o 
   1  -2   4      646.49      646.93     18.07 o 
   2  -2   4        7.15        6.11      0.38 o 
   3  -2   4        3.25        5.11      0.38 o 
   4  -2   4      118.28      125.75      4.19 o 
   5  -2   4       48.53       40.28      1.65 o 
   6  -2   4        9.99        8.70      0.73 o 
  -6  -1   4       21.57       22.54      2.13 o 
  -5  -1   4        1.17        0.74      0.74 o 
  -4  -1   4      141.63      141.08      7.88 o 
  -3  -1   4       93.49       89.05      5.10 o 
  -2  -1   4      273.64      259.19      8.95 o 
  -1  -1   4      107.19      101.64      3.58 o 
   0  -1   4      610.35      582.39     14.71 o 
   1  -1   4      539.53      545.01     17.00 o 
   2  -1   4       21.68       21.85      0.89 o 
   3  -1   4        7.33        9.44      0.53 o 
   4  -1   4        0.02        0.49      0.25 o 
   5  -1   4       97.12       81.76      2.91 o 
   6  -1   4        6.52        6.68      1.39 o 
  -6   0   4       10.40       10.57      1.58 o 
  -5   0   4       28.66       32.28      2.50 o 
  -4   0   4      105.48      107.23      6.12 o 
  -3   0   4      194.42      224.93     11.87 o 
  -2   0   4      155.98      180.41      9.46 o 
  -1   0   4      163.23      162.21      5.12 o 
   0   0   4        1.11        0.65      0.28 o 
   1   0   4       12.13       16.86      0.69 o 
   2   0   4       22.86       24.77      1.16 o 
   3   0   4       14.71       16.26      0.83 o 
   4   0   4       35.48       32.46      1.35 o 
   5   0   4        6.71        7.80      1.58 o 
   6   0   4       16.88       17.07      1.86 o 
  -6   1   4        0.82       -0.83      0.83 o 
  -5   1   4       64.54       71.33      4.55 o 
  -4   1   4      143.70      173.64      9.46 o 
  -3   1   4      321.24      348.20     18.09 o 
  -2   1   4      112.27      153.51      8.16 o 
  -1   1   4       96.64      105.56      5.66 o 
   0   1   4      420.76      385.86     19.76 o 
   2   1   4       16.86       12.59      0.79 o 
   3   1   4       31.41       28.55      1.18 o 
   4   1   4      189.32      184.98      6.04 o 
   5   1   4       17.86       18.72      1.01 o 
   6   1   4       14.21       16.14      1.76 o 
  -6   2   4       78.66       89.17      3.90 o 
  -5   2   4        1.97        1.95      0.93 o 
  -4   2   4        2.21        3.06      0.93 o 
  -3   2   4        0.53        0.93      0.56 o 
  -2   2   4      183.87      204.25     10.67 o 
  -1   2   4       31.11       35.53      2.23 o 
   0   2   4      208.45      220.59      7.58 o 
   1   2   4     1887.11     1816.68     60.27 o 
   3   2   4       48.45       61.87      3.71 o 
   4   2   4      307.16      306.19     16.23 o 
   5   2   4        0.05       -0.19      0.74 o 
  -6   3   4       34.63       40.16      2.97 o 
  -5   3   4        7.75       10.20      1.30 o 
  -4   3   4       14.66       15.03      1.39 o 
  -3   3   4        1.15        2.97      0.74 o 
  -2   3   4        9.38       10.47      0.58 o 
  -1   3   4       18.78       17.55      0.88 o 
   0   3   4        0.13        0.05      0.17 o 
   1   3   4       49.06       43.20      1.86 o 
   3   3   4      402.31      406.83     21.15 o 
   4   3   4       64.62       66.13      4.17 o 
   5   3   4        0.50        0.74      0.83 o 
  -6   4   4        0.72        1.28      0.60 o 
  -5   4   4       19.96       18.83      1.67 o 
  -4   4   4       28.15       25.69      1.95 o 
  -3   4   4       15.97       19.87      1.16 o 
  -2   4   4       91.20       91.50      2.98 o 
  -1   4   4       85.12       93.38      3.42 o 
   0   4   4      198.69      198.99      6.87 o 
   1   4   4      201.04      192.82      7.75 o 
   2   4   4       65.94       61.78      3.71 o 
   3   4   4      234.97      234.49     12.52 o 
   4   4   4      121.70      126.24      7.23 o 
   5   4   4        3.12        3.25      1.11 o 
  -6   5   4        0.06        0.74      0.65 o 
  -5   5   4       25.24       20.59      1.76 o 
  -4   5   4       88.12       77.56      3.05 o 
  -3   5   4        4.94        3.02      0.49 o 
  -2   5   4        0.39       -0.13      0.19 o 
  -1   5   4        0.12       -0.25      0.25 o 
   0   5   4        1.94        2.55      0.39 o 
   1   5   4       11.33       11.28      0.93 o 
   2   5   4       18.32       17.53      1.48 o 
   3   5   4       19.53       18.64      1.67 o 
   4   5   4       29.01       28.01      2.32 o 
  -6   6   4        6.27        5.84      1.11 o 
  -5   6   4       23.72       22.91      1.86 o 
  -4   6   4       51.59       46.84      2.88 o 
  -3   6   4       13.39       14.47      1.39 o 
  -2   6   4      329.00      317.48      8.23 o 
  -1   6   4        1.53        1.10      1.11 o 
   0   6   4       65.08       65.63      2.97 o 
   1   6   4       24.99       27.27      1.58 o 
   2   6   4        1.95        1.48      0.83 o 
   3   6   4        0.01       -0.37      0.65 o 
   4   6   4        2.91        4.55      1.21 o 
  -5   7   4        6.29        7.33      1.21 o 
  -4   7   4        7.14        7.33      1.11 o 
  -3   7   4        4.74        4.45      0.93 o 
  -2   7   4        1.50        0.83      0.65 o 
  -1   7   4       23.28       31.26      2.04 o 
   0   7   4      163.17      166.17      5.89 o 
   1   7   4      113.11      115.40      4.36 o 
   2   7   4       17.44       19.76      1.76 o 
   3   7   4        6.10        5.84      1.30 o 
  -5   8   4        0.12       -0.28      0.65 o 
  -4   8   4       15.72       13.64      1.48 o 
  -3   8   4        0.40        0.28      0.65 o 
  -2   8   4       63.79       64.09      3.62 o 
  -1   8   4        0.52        0.65      0.65 o 
   0   8   4       22.57       22.73      1.58 o 
   1   8   4        7.64        8.72      0.83 o 
   2   8   4       40.95       49.72      3.43 o 
  -4   9   4       67.33       65.95      3.99 o 
  -3   9   4        1.23        1.39      0.83 o 
  -2   9   4        6.20        7.42      1.21 o 
  -1   9   4        5.10        5.29      0.93 o 
   0   9   4        0.00       -0.46      0.46 o 
  -2  10   4        7.44        7.98      1.21 o 
  -1  10   4       13.27       13.26      1.39 o 
   0 -11   5        0.11       -0.09      0.46 o 
   1 -11   5        0.77        0.83      0.56 o 
   2 -11   5        0.70        0.05      0.33 o 
  -2 -10   5        0.88        0.65      0.56 o 
  -1 -10   5       24.36       23.19      1.58 o 
   0 -10   5        2.28        2.13      0.56 o 
   1 -10   5        1.45        1.02      0.46 o 
   2 -10   5        4.97        4.68      0.52 o 
   3 -10   5        0.14       -0.23      0.26 o 
   4 -10   5        3.98        2.60      0.65 o 
  -3  -9   5        9.03        9.46      1.11 o 
  -2  -9   5        5.00        4.55      0.83 o 
  -1  -9   5       13.59       12.61      1.11 o 
   0  -9   5       19.41       19.29      1.30 o 
   1  -9   5        0.83        1.03      0.32 o 
   2  -9   5        0.03        0.30      0.29 o 
   3  -9   5       66.25       59.58      2.10 o 
   4  -9   5        1.69        0.56      0.46 o 
  -3  -8   5       13.44       12.71      1.21 o 
  -2  -8   5        8.80        8.90      0.93 o 
  -1  -8   5        7.36        6.12      0.74 o 
   0  -8   5        0.87        2.13      0.46 o 
   1  -8   5       12.14       12.94      0.66 o 
   2  -8   5        0.53        1.69      0.33 o 
   3  -8   5      322.42      284.74      8.59 o 
   4  -8   5       87.52       80.42      3.71 o 
   5  -8   5        4.49        4.73      0.65 o 
  -4  -7   5        0.13       -0.15      0.65 o 
  -3  -7   5        0.20        0.02      0.39 o 
  -2  -7   5        1.62        1.21      0.46 o 
  -1  -7   5       23.84       24.39      1.48 o 
   0  -7   5       99.24      101.79      3.20 o 
   1  -7   5        5.29        5.02      0.39 o 
   2  -7   5      372.41      335.79     10.02 o 
   3  -7   5      115.42      118.00      3.73 o 
   4  -7   5        7.87        7.88      0.83 o 
   5  -7   5       21.97       23.56      1.48 o 
  -5  -6   5       10.62       10.06      1.00 o 
  -4  -6   5        0.09       -0.01      0.41 o 
  -3  -6   5       36.83       36.84      1.67 o 
  -2  -6   5       63.83       59.34      2.36 o 
  -1  -6   5        1.30        1.33      0.31 o 
   0  -6   5       63.34       66.85      2.23 o 
   1  -6   5        0.00        0.05      0.32 o 
   2  -6   5       43.13       40.28      1.41 o 
   3  -6   5       25.80       24.17      0.98 o 
   4  -6   5        2.50        1.11      0.46 o 
   5  -6   5        4.50        4.08      0.65 o 
   6  -6   5        9.17        9.92      1.02 o 
  -5  -5   5        0.62        0.39      0.93 o 
  -4  -5   5        1.41        0.27      0.41 o 
  -3  -5   5      142.69      139.65      5.10 o 
  -2  -5   5      400.05      391.44     15.58 o 
  -1  -5   5       14.94       13.75      0.71 o 
   0  -5   5      118.56      117.36      3.08 o 
   1  -5   5        1.86        2.43      0.26 o 
   2  -5   5        0.08        0.04      0.15 o 
   3  -5   5       48.10       44.34      2.13 o 
   4  -5   5       16.32       15.95      1.11 o 
   5  -5   5        4.90        3.62      0.56 o 
   6  -5   5        5.87        5.29      0.74 o 
  -5  -4   5        0.81        0.58      0.48 o 
  -4  -4   5        0.38       -0.26      0.65 o 
  -3  -4   5      116.39      109.92      4.05 o 
  -2  -4   5      222.16      206.72      7.18 o 
  -1  -4   5        0.01       -0.14      0.14 o 
   0  -4   5       54.68       45.04      1.28 o 
   1  -4   5      318.75      344.07     10.18 o 
   2  -4   5      112.65      133.69      3.51 o 
   3  -4   5       12.01       15.69      0.71 o 
   4  -4   5        0.27       -0.19      0.28 o 
   5  -4   5        2.59        3.90      0.56 o 
   6  -4   5        3.98        4.92      0.74 o 
  -6  -3   5        3.02        3.80      1.30 o 
  -5  -3   5        0.68        0.83      0.83 o 
  -4  -3   5       15.81       14.24      0.96 o 
  -3  -3   5        1.75        2.32      0.46 o 
  -2  -3   5        7.15        6.61      0.51 o 
  -1  -3   5       41.89       34.66      1.00 o 
   0  -3   5       78.48       72.47      1.63 o 
   1  -3   5      543.83      582.47     14.83 o 
   2  -3   5       95.44      123.05      3.27 o 
   3  -3   5       29.86       32.59      1.25 o 
   4  -3   5       67.06       59.97      2.18 o 
   5  -3   5        6.28        5.55      0.56 o 
   6  -3   5        7.75        7.98      0.93 o 
  -6  -2   5        0.23       -0.19      0.83 o 
  -5  -2   5        4.53        3.90      1.11 o 
  -4  -2   5      153.55      151.75      8.53 o 
  -3  -2   5        0.02       -0.09      0.25 o 
  -2  -2   5        4.52        3.06      0.42 o 
  -1  -2   5      602.80      635.83     16.09 o 
   0  -2   5      203.81      188.38      4.87 o 
   1  -2   5       55.14       56.85      1.93 o 
   2  -2   5       34.78       40.65      1.47 o 
   3  -2   5        5.36        6.84      0.46 o 
   4  -2   5       10.97        8.11      0.70 o 
   5  -2   5       16.99       16.44      0.93 o 
   6  -2   5       66.73       59.07      2.33 o 
  -6  -1   5       54.39       54.91      3.90 o 
  -5  -1   5        0.40        1.48      0.93 o 
  -4  -1   5        8.23        7.51      1.30 o 
  -3  -1   5      262.11      253.96     13.36 o 
  -2  -1   5        1.94        3.06      0.65 o 
  -1  -1   5      760.32      729.14     18.42 o 
   0  -1   5        7.08        7.37      0.39 o 
   1  -1   5       66.02       55.53      1.92 o 
   2  -1   5      111.48       97.16      3.25 o 
   3  -1   5        2.38        2.07      0.32 o 
   4  -1   5       62.11       62.90      2.29 o 
   5  -1   5        2.74        2.03      0.41 o 
   6  -1   5        2.46        2.86      0.56 o 
  -6   0   5       15.00       14.28      1.76 o 
  -5   0   5      151.35      155.92      8.81 o 
  -4   0   5      209.24      206.10     11.04 o 
  -3   0   5        0.07        0.56      0.56 o 
  -2   0   5        8.64       12.80      1.11 o 
  -1   0   5       27.05       22.42      0.91 o 
   0   0   5      593.75      569.71     29.03 o 
   1   0   5      170.82      165.08      7.42 o 
   2   0   5      187.90      198.38      6.33 o 
   3   0   5       14.85       14.30      0.79 o 
   4   0   5       26.88       25.29      1.15 o 
   5   0   5       40.19       39.60      1.66 o 
   6   0   5        2.28        3.90      1.21 o 
  -6   1   5        3.24        2.41      1.21 o 
  -5   1   5      120.94      134.31      7.61 o 
  -4   1   5       62.93       71.14      4.27 o 
  -3   1   5      159.73      177.35      9.46 o 
  -2   1   5       47.42       56.21      3.34 o 
  -1   1   5       48.74       54.54      3.15 o 
   0   1   5     1661.05     1567.39     79.40 o 
   1   1   5      136.95      138.39      4.81 o 
   2   1   5       95.35       87.83      3.01 o 
   3   1   5       11.57       14.29      0.88 o 
   4   1   5       75.32       92.45      4.96 o 
   5   1   5       29.18       22.62      2.41 o 
  -6   2   5        0.26       -0.83      0.83 o 
  -5   2   5        0.05        0.09      0.83 o 
  -4   2   5        1.66        1.76      0.74 o 
  -3   2   5        6.37        8.26      0.93 o 
  -2   2   5       27.96       39.87      1.49 o 
  -1   2   5      459.63      487.25     25.04 o 
   0   2   5        0.01        0.65      0.46 o 
   1   2   5      439.04      409.35     13.79 o 
   2   2   5      124.70       93.22      5.29 o 
   3   2   5       54.78       73.93      4.36 o 
   4   2   5      101.70      105.09      6.12 o 
   5   2   5        3.58        4.82      1.21 o 
  -6   3   5        4.28        5.29      1.39 o 
  -5   3   5        3.96        3.90      1.11 o 
  -4   3   5       28.76       15.30      1.39 o 
  -3   3   5       47.65       45.17      2.78 o 
  -2   3   5       17.55       20.21      0.89 o 
  -1   3   5      120.69      114.62      5.89 o 
   0   3   5       11.80       13.82      1.30 o 
   1   3   5       68.82       72.90      3.94 o 
   2   3   5        2.15        2.41      0.65 o 
   3   3   5       34.56       45.82      3.06 o 
   4   3   5      115.19      116.96      6.77 o 
   5   3   5        4.22        5.57      1.30 o 
  -6   4   5        2.27        0.83      0.93 o 
  -5   4   5       33.84       32.37      2.41 o 
  -4   4   5        3.80        4.55      0.93 o 
  -3   4   5       18.88       18.37      1.48 o 
  -2   4   5       41.20       39.36      1.25 o 
  -1   4   5       47.83       42.11      2.92 o 
   0   4   5        0.22        0.68      0.24 o 
   1   4   5        0.38        0.24      0.24 o 
   2   4   5        1.92        1.39      0.56 o 
   3   4   5        0.76        0.83      0.74 o 
   4   4   5        4.79        7.42      1.30 o 
  -6   5   5        6.86        7.33      1.21 o 
  -5   5   5       20.34       18.74      1.76 o 
  -4   5   5        0.82        0.46      0.46 o 
  -3   5   5        1.92        1.67      0.49 o 
  -2   5   5      163.69      153.52      4.13 o 
  -1   5   5      938.11      832.60     52.27 o 
   0   5   5        0.03       -0.13      0.46 o 
   1   5   5      126.75      108.59     13.03 o 
   2   5   5        0.04       -0.46      0.46 o 
   3   5   5        0.71        0.65      0.74 o 
   4   5   5        4.19        6.21      1.30 o 
  -5   6   5        4.11        2.88      0.83 o 
  -4   6   5       47.58       49.62      3.06 o 
  -3   6   5       39.73       34.30      1.64 o 
  -2   6   5      800.82      820.93     27.75 o 
  -1   6   5       96.79       58.99      3.71 o 
   0   6   5        9.49        9.31      0.71 o 
   1   6   5       29.58       22.89      2.74 o 
   2   6   5        9.90       10.85      1.30 o 
   3   6   5        0.04       -0.56      0.65 o 
  -5   7   5       11.69       13.17      1.48 o 
  -4   7   5        5.12        3.43      0.93 o 
  -3   7   5       96.04       99.43      5.29 o 
  -2   7   5       53.86       53.24      3.15 o 
  -1   7   5        8.46       10.48      1.21 o 
   0   7   5       13.73       11.93      1.30 o 
   1   7   5        0.00        0.37      0.46 o 
   2   7   5        7.30        8.81      1.30 o 
   3   7   5        0.45       -0.74      0.74 o 
  -4   8   5       21.37       22.17      1.95 o 
  -3   8   5      111.21      106.85      5.66 o 
  -2   8   5       14.74       15.49      1.48 o 
  -1   8   5       29.36       32.93      2.23 o 
   0   8   5        0.37        0.19      0.46 o 
   2   8   5       10.68       14.28      1.67 o 
  -3   9   5       32.76       35.90      2.60 o 
  -2   9   5       33.49       40.35      2.69 o 
  -1   9   5        1.08        0.56      0.65 o 
   0   9   5        2.11        1.58      0.65 o 
   1 -11   6        2.68        3.25      0.65 o 
  -1 -10   6        3.63        2.78      0.65 o 
   0 -10   6        6.50        7.33      0.83 o 
   1 -10   6        0.20        0.65      0.46 o 
   2 -10   6       24.49       23.54      1.08 o 
   3 -10   6        0.25        0.51      0.33 o 
  -2  -9   6        0.02       -0.28      0.46 o 
  -1  -9   6        8.36        7.42      0.83 o 
   0  -9   6       28.24       25.42      1.58 o 
   1  -9   6       34.72       32.97      1.27 o 
   2  -9   6      140.24      136.76      4.32 o 
   3  -9   6       42.37       36.28      1.41 o 
   4  -9   6        2.64        1.30      0.46 o 
  -3  -8   6        0.03        0.09      0.56 o 
  -2  -8   6        0.62        0.65      0.56 o 
  -1  -8   6        0.72        0.65      0.46 o 
   0  -8   6       13.33       13.17      1.02 o 
   1  -8   6        5.49        6.18      0.46 o 
   2  -8   6       77.23       81.73      2.68 o 
   3  -8   6       73.11       66.51      3.15 o 
   4  -8   6        1.75        1.58      0.46 o 
   5  -8   6        9.02        9.83      0.93 o 
  -4  -7   6        6.57        7.45      1.16 o 
  -3  -7   6        0.55        1.02      0.56 o 
  -2  -7   6       20.26       21.15      1.48 o 
  -1  -7   6        4.32        5.94      0.74 o 
   0  -7   6        0.05       -0.28      0.28 o 
   1  -7   6        0.47        0.44      0.22 o 
   2  -7   6        1.24        0.46      0.28 o 
   3  -7   6       48.42       46.75      2.32 o 
   4  -7   6        5.32        5.94      0.74 o 
   5  -7   6        9.93       12.06      1.02 o 
  -4  -6   6        3.76        3.57      0.88 o 
  -3  -6   6        8.75        9.46      0.83 o 
  -2  -6   6      118.48      111.20      4.59 o 
  -1  -6   6        9.08        9.55      1.11 o 
   0  -6   6       19.60       19.29      0.78 o 
   1  -6   6        6.08        7.05      0.42 o 
   2  -6   6       73.73       73.75      2.39 o 
   3  -6   6       50.69       49.25      2.41 o 
   4  -6   6        2.68        2.97      0.56 o 
   5  -6   6        0.06        0.28      0.37 o 
  -5  -5   6        0.00        0.00      0.46 o 
  -4  -5   6        1.04        1.11      0.46 o 
  -3  -5   6        2.46        1.63      0.48 o 
  -2  -5   6      131.89      123.36      4.42 o 
  -1  -5   6        6.18        7.03      0.55 o 
   0  -5   6      111.80      108.96      2.91 o 
   1  -5   6       30.73       36.21      1.24 o 
   2  -5   6        2.88        3.58      0.33 o 
   3  -5   6        0.74        0.37      0.28 o 
   4  -5   6        2.94        3.25      0.56 o 
   5  -5   6        0.04        0.56      0.37 o 
  -5  -4   6        0.65        0.74      0.93 o 
  -4  -4   6        3.20        3.60      0.62 o 
  -3  -4   6       95.23       86.04      2.75 o 
  -2  -4   6        0.77        0.02      0.31 o 
  -1  -4   6        1.24        1.65      0.26 o 
   0  -4   6      408.63      439.56     11.19 o 
   1  -4   6      130.70      131.93      3.48 o 
   2  -4   6       36.71       41.52      1.23 o 
   3  -4   6      127.00      122.41      4.50 o 
   4  -4   6        0.06        0.28      0.28 o 
   5  -4   6       31.93       28.20      1.67 o 
   6  -4   6        3.05        3.43      0.65 o 
  -6  -3   6        0.31       -0.19      0.93 o 
  -5  -3   6        6.02        7.61      1.48 o 
  -4  -3   6        0.75        0.63      0.41 o 
  -3  -3   6      239.41      228.41      9.88 o 
  -2  -3   6        0.44        0.07      0.24 o 
  -1  -3   6        1.64        1.97      0.22 o 
   0  -3   6       48.03       47.98      1.15 o 
   1  -3   6       46.73       49.99      1.43 o 
   2  -3   6       27.87       30.78      1.18 o 
   3  -3   6        6.05        7.08      0.70 o 
   4  -3   6      111.59       93.98      3.23 o 
   5  -3   6       80.53       75.97      3.52 o 
   6  -3   6        3.18        4.27      0.74 o 
  -6  -2   6        0.22       -0.37      0.83 o 
  -5  -2   6        5.41        7.33      1.48 o 
  -4  -2   6       10.23        9.00      1.39 o 
  -3  -2   6       11.06       11.69      1.21 o 
  -2  -2   6        1.33        2.69      0.46 o 
  -1  -2   6        1.07        1.99      0.46 o 
   0  -2   6       27.69       28.44      0.86 o 
   1  -2   6        7.40        6.14      0.44 o 
   2  -2   6       22.41       22.28      0.97 o 
   3  -2   6        3.79        2.17      0.33 o 
   4  -2   6       56.32       47.74      1.85 o 
   5  -2   6        9.23       11.21      0.84 o 
   6  -2   6        5.48        4.39      0.64 o 
  -6  -1   6        0.16       -0.69      0.69 o 
  -5  -1   6       60.49       57.97      3.80 o 
  -4  -1   6      345.69      339.39     17.90 o 
  -3  -1   6        2.06        1.95      0.74 o 
  -2  -1   6       31.34       41.55      2.60 o 
  -1  -1   6       38.55       41.97      1.56 o 
   0  -1   6       21.13       21.11      0.89 o 
   1  -1   6        0.11       -0.05      0.18 o 
   2  -1   6      179.93      156.39      5.06 o 
   3  -1   6      206.45      196.25      6.42 o 
   4  -1   6        2.43        2.23      0.41 o 
   5  -1   6      118.95      110.42      3.87 o 
  -6   0   6        4.22        4.64      1.39 o 
  -5   0   6        1.39        1.86      1.11 o 
  -4   0   6        0.94        1.30      0.83 o 
  -3   0   6        0.81        0.56      0.56 o 
  -2   0   6       79.09       82.83      4.73 o 
  -1   0   6      259.11      287.91     15.03 o 
   0   0   6        4.39        2.88      0.65 o 
   1   0   6      381.09      391.67     29.08 o 
   2   0   6       55.09       51.20      1.87 o 
   3   0   6        2.98        2.50      0.60 o 
   4   0   6       81.45       76.69      2.81 o 
   5   0   6        0.43       -0.06      0.33 o 
  -6   1   6        0.12       -0.83      0.83 o 
  -5   1   6        1.56        3.15      1.11 o 
  -4   1   6        4.11        4.27      1.02 o 
  -3   1   6       23.88       23.10      1.76 o 
  -2   1   6       11.79       18.07      1.95 o 
  -1   1   6       12.50       14.10      1.21 o 
   0   1   6        0.06       -0.19      0.46 o 
   1   1   6      123.04      115.67      6.31 o 
   2   1   6       38.88       34.70      1.40 o 
   3   1   6      923.21      851.85     26.74 o 
   4   1   6        4.65        5.66      1.11 o 
   5   1   6        0.12       -0.09      0.33 o 
  -6   2   6        1.09        0.93      1.02 o 
  -5   2   6       20.74       23.65      2.04 o 
  -4   2   6       14.55       14.84      1.48 o 
  -3   2   6       21.44       19.20      1.58 o 
  -2   2   6       11.72       13.21      0.74 o 
  -1   2   6       21.79       21.43      1.67 o 
   0   2   6      112.38       93.78      5.38 o 
   1   2   6       63.07       64.13      2.43 o 
   2   2   6      127.35       97.67      5.57 o 
   3   2   6      494.86      479.92     24.86 o 
   4   2   6       20.89       24.67      2.04 o 
   5   2   6        0.21        0.19      0.83 o 
  -6   3   6        8.67        6.59      1.39 o 
  -5   3   6       33.38       16.70      1.67 o 
  -4   3   6        4.37        4.73      1.02 o 
  -3   3   6        0.34        1.30      0.65 o 
  -2   3   6        0.51        1.70      0.51 o 
  -1   3   6       44.80       47.68      2.97 o 
   0   3   6        7.21        9.47      1.44 o 
   1   3   6        4.13        4.33      0.46 o 
   2   3   6       30.85       23.10      1.86 o 
   3   3   6       54.64       51.94      3.34 o 
   4   3   6       10.42       10.95      1.39 o 
  -6   4   6        2.01        1.39      0.93 o 
  -5   4   6       31.38       28.01      2.23 o 
  -4   4   6       31.35       32.19      2.32 o 
  -3   4   6      239.27      223.36     11.97 o 
  -2   4   6      171.75      156.65      4.19 o 
  -1   4   6       35.09       38.68      2.69 o 
   0   4   6        2.05        2.37      0.41 o 
   1   4   6       31.64       30.52      2.13 o 
   3   4   6        2.93        4.08      1.02 o 
   4   4   6       23.86       26.16      2.23 o 
  -6   5   6        1.60        1.39      0.83 o 
  -5   5   6       15.84       14.42      1.11 o 
  -4   5   6        9.43       10.15      0.91 o 
  -3   5   6      289.64      271.34      9.52 o 
  -2   5   6       42.88       42.56      1.99 o 
  -1   5   6      137.71       59.27      3.90 o 
   0   5   6       16.94       18.15      1.44 o 
   1   5   6       71.40       54.54      3.52 o 
   2   5   6       41.05       37.75      2.69 o 
   3   5   6        4.66        4.55      1.11 o 
   4   5   6        2.17        3.34      1.11 o 
  -5   6   6       18.02       15.86      1.58 o 
  -4   6   6        0.71        0.65      0.65 o 
  -3   6   6       12.11       11.97      0.95 o 
  -2   6   6      262.99      231.63     18.50 o 
  -1   6   6        0.82        0.30      0.46 o 
   0   6   6      164.48      161.56      5.82 o 
   1   6   6       31.90       24.02      1.95 o 
   2   6   6       32.52       32.28      2.41 o 
   3   6   6        4.59        9.00      1.48 o 
  -5   7   6        0.79        0.74      0.74 o 
  -4   7   6       30.23       27.36      2.13 o 
  -3   7   6        3.06        2.97      0.83 o 
  -2   7   6        8.88       11.32      1.21 o 
  -1   7   6        8.13        9.54      0.82 o 
   0   7   6       17.38       16.25      1.02 o 
   2   7   6       10.37       12.80      1.58 o 
  -4   8   6       33.10       33.95      2.50 o 
  -3   8   6        4.06        4.45      1.02 o 
  -2   8   6        0.38        0.93      0.65 o 
  -1   8   6        5.88        6.68      1.02 o 
   0   8   6        8.04       11.59      1.21 o 
  -3   9   6        0.45        1.21      0.74 o 
  -2   9   6        0.19        0.83      0.74 o 
  -1   9   6        4.54        5.38      1.02 o 
   0   9   6        2.22        2.60      0.74 o 
  -1 -10   7        6.15        7.61      0.93 o 
   0 -10   7        1.38        1.21      0.56 o 
   1 -10   7       12.65       12.61      1.11 o 
   2 -10   7       56.41       56.82      2.03 o 
   3 -10   7       14.32       13.45      1.11 o 
  -2  -9   7        0.66        0.65      0.56 o 
  -1  -9   7        0.16       -0.37      0.37 o 
   0  -9   7        4.65        4.45      0.74 o 
   1  -9   7       12.31       13.91      1.11 o 
   2  -9   7      123.57      122.59      3.92 o 
   3  -9   7       25.65       26.99      1.58 o 
   4  -9   7       22.92       24.77      1.58 o 
  -3  -8   7       26.10       25.79      1.86 o 
  -2  -8   7        6.54        7.61      1.02 o 
  -1  -8   7        0.70       -0.19      0.46 o 
   0  -8   7        2.33        2.69      0.56 o 
   1  -8   7       17.74       18.40      0.82 o 
   2  -8   7        8.27        7.94      0.65 o 
   3  -8   7        9.73        8.07      0.83 o 
   4  -8   7        0.94        2.23      0.56 o 
  -4  -7   7       13.89       14.47      1.39 o 
  -3  -7   7       88.39       75.97      4.08 o 
  -2  -7   7        3.47        2.97      0.65 o 
  -1  -7   7        0.19        0.19      0.46 o 
   0  -7   7       10.29       10.30      0.93 o 
   1  -7   7        0.25        0.08      0.23 o 
   2  -7   7       10.25        9.43      0.59 o 
   3  -7   7        0.40       -0.09      0.37 o 
   4  -7   7        1.92        1.76      0.46 o 
   5  -7   7       27.19       28.85      1.76 o 
  -4  -6   7       18.21       14.66      1.25 o 
  -3  -6   7       72.47       61.44      2.54 o 
  -2  -6   7       35.97       38.81      1.69 o 
  -1  -6   7        0.07       -0.19      0.37 o 
   0  -6   7       18.94       21.73      0.85 o 
   1  -6   7       27.49       31.14      1.18 o 
   2  -6   7        0.01       -0.19      0.20 o 
   3  -6   7        0.00       -0.28      0.28 o 
   4  -6   7        1.38        0.46      0.37 o 
   5  -6   7        0.01        0.00      0.37 o 
  -5  -5   7        3.21        3.20      1.28 o 
  -4  -5   7        0.71       -0.56      0.56 o 
  -3  -5   7       14.22       13.49      0.94 o 
  -2  -5   7       35.41       37.90      1.62 o 
  -1  -5   7        0.10        0.43      0.31 o 
   0  -5   7        0.02        0.21      0.15 o 
   1  -5   7      254.37      277.04      8.29 o 
   2  -5   7       24.37       23.37      1.30 o 
   3  -5   7        7.09        6.12      0.65 o 
   4  -5   7       34.47       35.34      1.86 o 
   5  -5   7        3.30        3.71      0.65 o 
  -5  -4   7        8.96        5.57      1.39 o 
  -4  -4   7       46.19       39.66      2.55 o 
  -3  -4   7        0.02       -0.10      0.38 o 
  -2  -4   7      125.80      121.18      4.36 o 
  -1  -4   7        1.80        0.72      0.31 o 
   0  -4   7       28.74       31.36      0.81 o 
   1  -4   7        0.43        0.29      0.22 o 
   2  -4   7        7.59        9.33      0.58 o 
   3  -4   7       60.94       50.27      2.41 o 
   4  -4   7        0.12        0.37      0.37 o 
   5  -4   7       28.12       28.20      1.67 o 
  -5  -3   7       25.26       24.12      2.23 o 
  -4  -3   7       26.77       26.06      2.13 o 
  -3  -3   7      107.51      101.36      6.31 o 
  -2  -3   7        0.52        0.37      0.25 o 
  -1  -3   7      128.87      127.09      3.37 o 
   0  -3   7        0.42        0.06      0.12 o 
   1  -3   7       18.23       13.18      0.53 o 
   3  -3   7       43.05       46.22      1.76 o 
   4  -3   7        3.66        4.15      0.49 o 
   5  -3   7        5.67        4.73      0.74 o 
  -6  -2   7        6.69        7.05      1.67 o 
  -5  -2   7       47.30       44.06      3.25 o 
  -4  -2   7       77.86       70.12      4.36 o 
  -3  -2   7       51.43       43.50      2.88 o 
  -2  -2   7       61.66       60.30      2.38 o 
  -1  -2   7      287.03      280.86      7.26 o 
   0  -2   7        1.50        1.68      0.32 o 
   1  -2   7       67.66       64.68      1.81 o 
   2  -2   7      254.47      236.69      7.51 o 
   3  -2   7        8.66        8.14      1.53 o 
   4  -2   7       14.84       14.59      1.21 o 
   5  -2   7        4.68        6.24      0.65 o 
  -6  -1   7        0.61       -0.65      1.02 o 
  -5  -1   7        0.30       -0.74      0.74 o 
  -4  -1   7        0.16       -0.65      0.65 o 
  -3  -1   7       13.76       10.76      1.21 o 
  -2  -1   7       23.66       19.48      1.58 o 
  -1  -1   7      293.52      301.09      9.50 o 
   0  -1   7      102.15      106.35      3.54 o 
   1  -1   7       20.60       18.95      0.86 o 
   2  -1   7      129.40      114.99      3.83 o 
   3  -1   7        1.00        1.39      0.74 o 
   4  -1   7       38.11       40.91      1.71 o 
   5  -1   7       28.71       26.31      1.30 o 
  -6   0   7        0.00       -0.37      0.83 o 
  -5   0   7        0.50        0.19      0.74 o 
  -4   0   7        1.23        0.56      0.74 o 
  -3   0   7        3.42        3.71      0.83 o 
  -2   0   7       97.57       95.72      5.38 o 
  -1   0   7      182.67      202.21     10.76 o 
   0   0   7      108.71      106.21      5.94 o 
   1   0   7        3.85        2.34      0.46 o 
   2   0   7      176.73      143.87      6.59 o 
   3   0   7       36.97       37.53      2.23 o 
   4   0   7       41.06       37.14      2.41 o 
   5   0   7       26.66       23.68      1.44 o 
  -6   1   7        1.56        1.95      1.02 o 
  -5   1   7        0.27       -0.19      0.74 o 
  -4   1   7        1.90        1.48      0.74 o 
  -3   1   7        7.35        8.81      1.11 o 
  -2   1   7      101.78      100.20      3.41 o 
  -1   1   7       10.63        8.26      1.02 o 
   0   1   7       12.74       12.06      1.30 o 
   1   1   7       21.13       22.08      1.67 o 
   2   1   7       78.34       60.11      3.71 o 
   3   1   7       37.56       40.38      1.67 o 
   4   1   7        4.17        3.22      0.55 o 
   5   1   7       39.56       43.17      4.55 o 
  -6   2   7       11.24       10.95      1.58 o 
  -5   2   7        1.16        1.30      0.93 o 
  -4   2   7        0.91       -0.37      0.65 o 
  -3   2   7       59.41       55.28      3.43 o 
  -2   2   7       12.70       11.63      0.69 o 
  -1   2   7       26.93       28.66      2.13 o 
   0   2   7      137.53      112.51      6.40 o 
   1   2   7       21.33       15.77      1.39 o 
   2   2   7        1.47        1.76      0.65 o 
   3   2   7        9.47        8.53      1.11 o 
   4   2   7        2.42        1.86      0.93 o 
  -5   3   7       12.94       11.69      1.48 o 
  -4   3   7       37.87       31.54      2.41 o 
  -3   3   7       54.33       54.91      3.52 o 
  -2   3   7      185.30      191.93      6.25 o 
  -1   3   7       93.91      101.85      5.84 o 
   0   3   7       91.03       75.30     12.75 o 
   1   3   7       50.48       47.03      3.06 o 
   2   3   7        0.61        3.34      0.83 o 
   3   3   7        7.96        8.81      1.11 o 
   4   3   7        2.38        3.52      1.02 o 
  -6   4   7        0.01        0.56      0.93 o 
  -5   4   7        3.76        3.71      1.11 o 
  -4   4   7       41.58       35.80      2.60 o 
  -3   4   7      114.88      140.71      7.88 o 
  -2   4   7     1205.30     1166.09     29.50 o 
  -1   4   7      237.96      204.65     22.49 o 
   0   4   7        2.55        5.31      0.74 o 
   1   4   7       80.44       62.98      3.90 o 
   2   4   7        2.30        2.88      0.93 o 
   3   4   7        1.13        0.93      0.74 o 
   4   4   7        2.80        5.57      1.30 o 
  -5   5   7        0.11        0.64      0.55 o 
  -4   5   7        0.49        0.79      0.51 o 
  -3   5   7        0.02        0.41      0.46 o 
  -2   5   7        0.02        1.76      1.02 o 
   0   5   7       41.43       43.68      6.03 o 
   1   5   7       12.27        8.44      1.11 o 
   2   5   7        0.02        0.74      0.74 o 
   3   5   7        8.29       12.43      1.48 o 
  -5   6   7        0.50        0.19      0.65 o 
  -4   6   7        2.01        1.21      0.74 o 
  -3   6   7       41.68       40.12      1.93 o 
  -2   6   7        6.89        6.30      1.02 o 
  -1   6   7       38.35       25.79      2.23 o 
   0   6   7       61.21       59.57      2.47 o 
   1   6   7        1.07        0.56      0.65 o 
   2   6   7        7.07        3.34      0.93 o 
  -4   7   7        3.22        3.99      1.02 o 
  -3   7   7       42.18       42.48      2.78 o 
  -2   7   7        1.08        0.65      0.56 o 
  -1   7   7        2.57        4.41      0.70 o 
   0   7   7        3.05        4.30      0.67 o 
   1   7   7        0.58        0.37      0.65 o 
   2   7   7        2.31        3.34      1.11 o 
  -3   8   7        8.60       10.57      1.30 o 
  -2   8   7        0.34        1.48      0.74 o 
  -1   8   7        8.61       10.85      1.30 o 
   0 -10   8       12.16       12.15      1.11 o 
   1 -10   8       27.57       31.26      1.95 o 
   2 -10   8       11.05       12.91      0.75 o 
  -2  -9   8        0.16       -0.09      0.56 o 
  -1  -9   8        0.04       -0.09      0.56 o 
   0  -9   8        0.17        0.37      0.46 o 
   1  -9   8        0.14       -0.46      0.46 o 
   2  -9   8        0.35        0.23      0.33 o 
   3  -9   8       11.78       11.87      1.02 o 
  -3  -8   8        7.76        6.21      1.02 o 
  -2  -8   8        5.52        5.84      0.93 o 
  -1  -8   8       13.26       14.93      1.21 o 
   0  -8   8        7.75        6.96      0.83 o 
   1  -8   8        4.27        4.42      0.42 o 
   2  -8   8        4.44        4.71      0.49 o 
   3  -8   8        5.59        5.94      0.74 o 
   4  -8   8        2.89        3.34      0.65 o 
  -3  -7   8       11.10        9.37      1.11 o 
  -2  -7   8        0.84        0.65      0.56 o 
  -1  -7   8        0.96        0.28      0.46 o 
   0  -7   8       25.81       26.90      1.67 o 
   1  -7   8        0.14       -0.19      0.22 o 
   2  -7   8        0.89        0.19      0.37 o 
   3  -7   8        4.45        4.55      0.65 o 
   4  -7   8        0.87        0.09      0.37 o 
  -4  -6   8        4.13        3.75      0.74 o 
  -3  -6   8       27.59       22.11      1.27 o 
  -2  -6   8        7.46        8.37      0.74 o 
  -1  -6   8      102.60      122.99      5.94 o 
   0  -6   8       64.97       71.42      3.52 o 
   1  -6   8        6.88        8.20      0.49 o 
   2  -6   8        2.77        1.95      0.46 o 
   3  -6   8       12.20       14.10      1.02 o 
   4  -6   8       12.12       12.80      1.02 o 
   5  -6   8        1.55        2.69      0.65 o 
  -4  -5   8        0.22       -0.38      0.38 o 
  -3  -5   8      104.54       95.24      3.64 o 
  -2  -5   8       15.13       15.97      0.94 o 
  -1  -5   8        6.08        6.80      0.60 o 
   0  -5   8        1.03        1.31      0.22 o 
   1  -5   8       14.86       16.90      0.75 o 
   2  -5   8       10.48       11.50      0.83 o 
   3  -5   8       18.75       16.88      1.11 o 
   4  -5   8      145.12      136.44      5.94 o 
   5  -5   8        0.00        0.19      0.46 o 
  -5  -4   8        2.10        4.08      1.21 o 
  -4  -4   8        1.26        0.39      0.46 o 
  -3  -4   8       60.85       54.50      2.31 o 
  -2  -4   8       19.49       18.63      1.00 o 
  -1  -4   8       25.19       26.75      1.23 o 
   0  -4   8       37.96       36.69      0.95 o 
   1  -4   8        0.01       -0.15      0.15 o 
   2  -4   8       42.60       41.77      1.60 o 
   3  -4   8       26.15       27.64      1.58 o 
   4  -4   8        9.26        8.44      0.83 o 
   5  -4   8        1.79        2.69      0.65 o 
  -5  -3   8        0.98        1.02      0.93 o 
  -4  -3   8       33.66       29.40      2.32 o 
  -3  -3   8        0.32        0.27      0.39 o 
  -2  -3   8       36.37       32.69      1.47 o 
  -1  -3   8        0.46        0.15      0.25 o 
   0  -3   8       26.22       24.77      0.72 o 
   1  -3   8       26.45       26.21      0.87 o 
   2  -3   8        0.12       -0.19      0.25 o 
   3  -3   8       83.16       77.73      3.52 o 
   4  -3   8        2.60        2.95      0.48 o 
   5  -3   8       93.73       92.94      4.27 o 
  -5  -2   8        2.96        1.11      0.93 o 
  -4  -2   8        0.75        0.83      0.83 o 
  -3  -2   8        0.29       -0.37      0.65 o 
  -2  -2   8       39.24       40.72      2.69 o 
  -1  -2   8       46.94       47.18      1.80 o 
   0  -2   8       12.02       10.35      0.62 o 
   1  -2   8        2.19        1.77      0.34 o 
   2  -2   8        0.05        0.24      0.56 o 
   3  -2   8       18.76       15.21      1.34 o 
   4  -2   8        3.62        3.96      0.56 o 
   5  -2   8        4.61        5.01      0.65 o 
  -5  -1   8        0.18       -0.19      0.74 o 
  -4  -1   8        0.19       -0.37      0.65 o 
  -3  -1   8       20.32       17.90      1.58 o 
  -2  -1   8       15.21       17.53      1.48 o 
  -1  -1   8       60.59       61.55      2.25 o 
   0  -1   8        0.26        0.46      0.65 o 
   1  -1   8       15.40       14.96      0.79 o 
   2  -1   8      315.89      274.72      8.82 o 
   3  -1   8      170.75      146.33      9.60 o 
   4  -1   8       17.84       18.46      1.05 o 
   5  -1   8        3.75        3.14      0.60 o 
  -6   0   8        2.22        0.83      1.02 o 
  -5   0   8        0.79        0.37      0.74 o 
  -4   0   8        0.00        0.37      0.65 o 
  -3   0   8       15.24       16.60      1.58 o 
  -2   0   8       11.53       10.20      1.11 o 
  -1   0   8       32.72       38.77      2.69 o 
   0   0   8       36.30       35.15      2.50 o 
   1   0   8      127.33       67.62      4.17 o 
   2   0   8      615.89      539.85     20.96 o 
   3   0   8       90.53       81.72      3.71 o 
   4   0   8        7.83        9.41      1.21 o 
   5   0   8        2.98        1.73      0.79 o 
  -6   1   8       36.33       39.05      3.06 o 
  -5   1   8        0.05        0.83      0.83 o 
  -4   1   8       11.05       10.48      1.30 o 
  -3   1   8        1.91        4.45      1.02 o 
  -2   1   8        0.13        0.26      0.37 o 
  -1   1   8       81.75       85.24      5.01 o 
   0   1   8        6.84        7.51      1.39 o 
   1   1   8        0.94        0.56      0.74 o 
   2   1   8       76.87       67.06      4.08 o 
   3   1   8        1.58        2.04      0.83 o 
   4   1   8        0.55        0.19      0.74 o 
  -6   2   8        0.05        0.37      0.93 o 
  -5   2   8       15.30       13.45      1.58 o 
  -4   2   8       18.64       20.59      1.86 o 
  -3   2   8      351.56      325.94     17.25 o 
  -2   2   8        2.60        2.28      0.49 o 
  -1   2   8      413.26      391.80     20.50 o 
   0   2   8        8.89        5.19      1.30 o 
   1   2   8        0.56        1.39      0.74 o 
   2   2   8       14.45       10.57      1.21 o 
   3   2   8        7.76        8.72      1.11 o 
   4   2   8        1.83        2.41      1.02 o 
  -5   3   8        2.86        0.46      0.93 o 
  -4   3   8      103.49       98.14      5.84 o 
  -3   3   8      125.64      130.04      7.42 o 
  -2   3   8       34.19       39.14      2.04 o 
  -1   3   8       73.37       96.65      5.75 o 
   0   3   8      185.50      150.71     24.21 o 
   1   3   8        0.02        0.46      0.56 o 
   2   3   8      112.45       76.89      4.73 o 
   3   3   8        6.73        4.36      1.02 o 
   4   3   8        0.02        0.09      0.74 o 
  -5   4   8       17.19       14.28      1.58 o 
  -4   4   8       23.78       24.12      2.04 o 
  -3   4   8        0.37        0.93      0.93 o 
  -2   4   8      135.01      122.76      3.47 o 
  -1   4   8       12.60       13.88      1.00 o 
   0   4   8      142.05      145.42      9.04 o 
   1   4   8       40.51       31.07      2.41 o 
   2   4   8        0.01       -0.19      0.56 o 
   3   4   8        7.77       12.06      1.48 o 
  -5   5   8        6.17        4.74      0.88 o 
  -4   5   8        7.54        5.82      0.91 o 
  -3   5   8        8.49       11.02      0.98 o 
  -2   5   8        1.01        1.78      0.36 o 
  -1   5   8        0.01        1.38      1.11 o 
   0   5   8        0.93        3.06      0.93 o 
   1   5   8       56.04       41.28      2.97 o 
   2   5   8        3.19        1.58      0.74 o 
   3   5   8        0.21        0.09      0.83 o 
  -4   6   8       12.86       12.43      1.48 o 
  -3   6   8        1.49        2.11      0.42 o 
  -2   6   8        4.43        3.79      1.07 o 
  -1   6   8        6.80        7.61      1.02 o 
   0   6   8        0.66        3.25      1.02 o 
   1   6   8        1.08        0.00      0.65 o 
   2   6   8        5.88        5.72      0.85 o 
  -3   7   8        0.21       -0.19      0.56 o 
  -2   7   8        8.98        9.18      1.21 o 
  -1   7   8        0.42        0.65      0.51 o 
   0   7   8        0.05       -0.19      0.74 o 
   1   7   8        0.01       -0.65      0.65 o 
  -2   8   8        2.45        3.15      0.93 o 
  -1  -9   9        1.32        1.95      0.74 o 
   0  -9   9        1.13        1.02      0.56 o 
   1  -9   9        4.04        3.99      0.74 o 
   2  -9   9        0.37       -0.37      0.37 o 
  -2  -8   9        0.90       -0.19      0.56 o 
  -1  -8   9        5.73        7.79      1.02 o 
   0  -8   9        0.30       -0.28      0.46 o 
   1  -8   9        1.46        1.21      0.56 o 
   2  -8   9        7.58        7.98      0.83 o 
   3  -8   9        1.70        1.86      0.56 o 
  -3  -7   9        6.51        6.21      1.02 o 
  -2  -7   9       42.16       47.68      2.78 o 
  -1  -7   9        0.02       -0.37      0.46 o 
   0  -7   9       16.79       19.20      1.39 o 
   1  -7   9        0.78        0.33      0.29 o 
   2  -7   9        1.53        1.76      0.46 o 
   3  -7   9       15.26       14.75      1.11 o 
   4  -7   9        0.98        1.30      0.46 o 
  -4  -6   9        0.02       -0.05      0.45 o 
  -3  -6   9        0.02       -0.12      0.46 o 
  -2  -6   9       57.54       57.97      3.15 o 
  -1  -6   9        5.49        6.59      0.83 o 
   0  -6   9       49.59       54.35      2.88 o 
   1  -6   9       19.00       22.98      0.98 o 
   2  -6   9        8.58        9.55      0.83 o 
   3  -6   9       49.46       48.60      2.41 o 
   4  -6   9        8.65        7.79      0.83 o 
  -4  -5   9        0.24       -0.09      0.42 o 
  -3  -5   9        1.58        1.59      0.56 o 
  -2  -5   9        7.23        7.95      0.74 o 
  -1  -5   9        2.04        1.61      0.46 o 
   0  -5   9       10.09       11.07      0.58 o 
   1  -5   9       15.05       16.53      0.75 o 
   2  -5   9        5.20        5.29      0.65 o 
   3  -5   9       21.10       20.13      1.30 o 
   4  -5   9        1.75        1.02      0.46 o 
  -5  -4   9        3.77        2.60      1.11 o 
  -4  -4   9        6.56        5.94      1.21 o 
  -3  -4   9        2.14        1.82      0.53 o 
  -2  -4   9        0.05        0.14      0.38 o 
  -1  -4   9       34.70       34.52      1.56 o 
   0  -4   9       21.74       20.87      0.65 o 
   1  -4   9       12.90       12.64      0.73 o 
   2  -4   9        0.69        0.50      0.31 o 
   3  -4   9        1.30        1.02      0.46 o 
   4  -4   9       20.00       20.96      1.39 o 
  -5  -3   9        3.87        3.62      1.11 o 
  -4  -3   9        0.80        0.37      0.74 o 
  -3  -3   9        4.56        4.64      1.02 o 
  -2  -3   9        8.73        9.01      0.71 o 
  -1  -3   9       52.43       54.67      2.23 o 
   0  -3   9        1.57        2.08      0.24 o 
   1  -3   9        0.41        0.61      0.32 o 
   2  -3   9       26.88       24.84      1.13 o 
   3  -3   9        4.07        3.05      0.48 o 
   4  -3   9        0.04       -0.09      0.37 o 
  -5  -2   9        0.52       -0.28      0.74 o 
  -4  -2   9        0.35        0.19      0.74 o 
  -3  -2   9        2.98        4.55      1.02 o 
  -2  -2   9       31.12       29.03      2.13 o 
  -1  -2   9       51.41       58.09      2.18 o 
   0  -2   9        1.49        1.59      0.42 o 
   1  -2   9      226.00      200.91     18.74 o 
   2  -2   9       22.74       20.47      1.00 o 
   3  -2   9        7.83        7.73      0.97 o 
   4  -2   9        5.15        5.71      0.63 o 
  -5  -1   9       15.94       15.49      1.76 o 
  -4  -1   9        0.92        0.65      0.74 o 
  -3  -1   9       11.48        8.81      1.21 o 
  -2  -1   9        2.90        2.78      0.83 o 
  -1  -1   9        1.65        1.82      0.41 o 
   0  -1   9       27.23       30.61      2.32 o 
   1  -1   9      322.45      256.56     35.11 o 
   2  -1   9        4.39        4.25      0.49 o 
   3  -1   9       10.71       10.80      0.75 o 
   4  -1   9       24.43       27.14      2.60 o 
  -5   0   9        6.86        6.12      1.30 o 
  -4   0   9        7.74        6.77      1.21 o 
  -3   0   9       25.28       22.82      1.95 o 
  -2   0   9        0.00       -0.03      0.26 o 
  -1   0   9        9.45        6.03      1.21 o 
   0   0   9       93.72       92.29      5.57 o 
   1   0   9       55.27       62.61      3.99 o 
   2   0   9        0.01       -0.28      0.56 o 
   3   0   9       27.96       22.17      2.88 o 
   4   0   9       32.02       32.71      2.46 o 
  -5   1   9        1.57        1.39      0.93 o 
  -4   1   9        1.77        2.78      1.02 o 
  -3   1   9       35.90       37.57      2.69 o 
  -2   1   9       21.94       23.94      1.15 o 
  -1   1   9        3.53        3.71      1.11 o 
   0   1   9      324.27      314.63     16.88 o 
   1   1   9       31.13       33.02      2.50 o 
   2   1   9      107.19      101.10      5.94 o 
   3   1   9        0.66        0.28      0.65 o 
   4   1   9        2.64        3.34      1.11 o 
  -5   2   9        3.99        2.60      1.11 o 
  -4   2   9       54.36       43.69      3.15 o 
  -3   2   9      168.55      177.35      9.83 o 
  -2   2   9       93.43       85.65      3.07 o 
  -1   2   9      146.67      138.58      7.88 o 
   0   2   9       16.50       12.06      1.67 o 
   1   2   9       41.45       38.86      2.78 o 
   2   2   9        2.40        4.27      1.02 o 
   3   2   9        0.64        0.28      0.65 o 
   4   2   9        2.15        3.71      1.21 o 
  -5   3   9        4.83        5.66      1.39 o 
  -4   3   9        8.16        5.38      1.21 o 
  -3   3   9       53.02       50.74      3.52 o 
  -2   3   9       54.60       53.19      2.11 o 
  -1   3   9        1.93        2.60      1.30 o 
   0   3   9       70.58       51.29      3.71 o 
   1   3   9       26.43       19.94      1.76 o 
   2   3   9       21.78       19.85      1.86 o 
   3   3   9        3.82        3.15      1.02 o 
  -5   4   9        0.68       -0.37      0.83 o 
  -4   4   9        0.29        0.19      0.83 o 
  -3   4   9        1.44        2.69      1.11 o 
  -2   4   9       13.83       12.39      0.72 o 
  -1   4   9       35.05       32.93      2.50 o 
   0   4   9       35.70       45.54      3.34 o 
   1   4   9        6.53       12.43      1.48 o 
   2   4   9        7.32        5.47      1.21 o 
   3   4   9       11.39       21.33      2.04 o 
  -4   5   9        2.66        3.88      1.67 o 
  -3   5   9        3.48        3.85      0.49 o 
  -2   5   9       12.80       14.76      0.87 o 
  -1   5   9        1.30        1.33      0.56 o 
   0   5   9        1.85        2.78      1.02 o 
   1   5   9        1.42        1.95      0.93 o 
   2   5   9        0.05        1.30      0.83 o 
  -4   6   9        0.48        1.67      0.93 o 
  -3   6   9        7.44        7.63      0.63 o 
  -2   6   9        0.94        1.44      0.49 o 
  -1   6   9        1.08        1.44      0.55 o 
   0   6   9        0.10       -0.09      0.65 o 
   1   6   9        7.47        7.42      1.48 o 
  -2   7   9       22.10       29.40      2.23 o 
  -1   7   9        0.15        1.59      0.60 o 
   0  -9  10        0.10        0.00      0.56 o 
   1  -9  10        0.21       -0.09      0.56 o 
  -2  -8  10        0.18        0.46      0.56 o 
  -1  -8  10       64.98       80.14      4.27 o 
   0  -8  10        0.02        0.28      0.56 o 
   1  -8  10        8.71       10.02      1.02 o 
   2  -8  10        2.17        2.32      0.56 o 
   3  -8  10        6.57        5.01      0.74 o 
  -3  -7  10        4.38        5.29      0.93 o 
  -2  -7  10        1.89        1.48      0.65 o 
  -1  -7  10        0.00        0.09      0.56 o 
   0  -7  10        0.02        0.00      0.46 o 
   1  -7  10        2.26        2.60      0.38 o 
   2  -7  10        3.78        4.45      0.65 o 
   3  -7  10       32.46       37.57      2.04 o 
  -3  -6  10        7.72        6.95      0.83 o 
  -2  -6  10        2.13        1.58      0.65 o 
  -1  -6  10        0.42        0.37      0.46 o 
   0  -6  10       10.60       10.20      1.02 o 
   1  -6  10        0.97        1.30      0.37 o 
   2  -6  10       30.86       35.90      1.86 o 
   3  -6  10       17.80       20.50      1.39 o 
   4  -6  10        0.01       -0.19      0.37 o 
  -4  -5  10        0.00        0.46      0.93 o 
  -3  -5  10       11.12        9.72      0.85 o 
  -2  -5  10        0.79        0.35      0.51 o 
  -1  -5  10        0.18        0.06      0.39 o 
   0  -5  10        0.31        0.74      0.46 o 
   1  -5  10        1.36        1.48      0.37 o 
   2  -5  10        6.87        7.79      0.74 o 
   3  -5  10        0.04       -0.28      0.37 o 
   4  -5  10        2.37        0.83      0.56 o 
  -4  -4  10        0.19        0.74      0.93 o 
  -3  -4  10       13.63       12.89      1.48 o 
  -2  -4  10       26.45       24.38      1.30 o 
  -1  -4  10        0.27        0.15      0.39 o 
   0  -4  10        0.15        0.03      0.17 o 
   1  -4  10        4.81        5.36      0.58 o 
   2  -4  10        0.39        0.19      0.37 o 
   3  -4  10        0.69        0.46      0.46 o 
   4  -4  10       10.34        9.46      0.93 o 
  -4  -3  10        0.04       -0.19      0.74 o 
  -3  -3  10       11.71       10.30      1.30 o 
  -2  -3  10       28.04       30.70      2.32 o 
  -1  -3  10        2.90        3.34      1.02 o 
   0  -3  10        9.21        8.40      0.52 o 
   1  -3  10       49.22       53.33      2.50 o 
   2  -3  10       78.49       82.89      7.28 o 
   3  -3  10        0.65        0.49      0.34 o 
   4  -3  10        0.62        0.37      0.46 o 
  -5  -2  10        8.55        5.19      1.30 o 
  -4  -2  10       12.37       11.97      1.48 o 
  -3  -2  10        0.00        0.09      0.65 o 
  -2  -2  10        0.10        0.56      0.74 o 
  -1  -2  10       15.23       15.97      0.93 o 
   0  -2  10        0.81        2.23      1.11 o 
   1  -2  10      416.95      376.43     19.80 o 
   2  -2  10      160.57      153.42      5.19 o 
   3  -2  10        8.03        7.29      0.70 o 
   4  -2  10        0.11        0.22      0.41 o 
  -5  -1  10        4.83        3.43      1.21 o 
  -4  -1  10       12.48       11.97      1.48 o 
  -3  -1  10        1.11        0.74      0.83 o 
  -2  -1  10       18.50       20.68      1.86 o 
  -1  -1  10        5.71        7.51      0.65 o 
   0  -1  10       53.37       57.14      3.80 o 
   1  -1  10        5.68        3.71      1.30 o 
   2  -1  10       35.46       33.72      1.49 o 
   3  -1  10       28.97       27.29      2.60 o 
   4  -1  10        0.72        1.76      0.79 o 
  -5   0  10        4.07        2.50      1.11 o 
  -4   0  10       46.32       48.70      3.43 o 
  -3   0  10       53.55       48.23      3.34 o 
  -2   0  10        3.60        3.39      0.65 o 
  -1   0  10      127.64      128.74      7.42 o 
   0   0  10        9.41        8.44      1.76 o 
   1   0  10        1.70        2.13      1.11 o 
   2   0  10        1.84        2.13      0.93 o 
   3   0  10       18.52       14.19      1.58 o 
   4   0  10       34.15       39.24      2.97 o 
  -5   1  10       13.93       11.13      1.58 o 
  -4   1  10      195.83      180.13     10.11 o 
  -3   1  10        5.86        4.64      1.30 o 
  -2   1  10        5.63        5.80      1.86 o 
  -1   1  10       31.19       31.82      2.50 o 
   0   1  10       83.12       82.00      5.29 o 
   1   1  10        2.35        4.17      1.21 o 
   2   1  10       17.12       15.95      1.58 o 
   3   1  10        2.68        2.23      1.02 o 
  -5   2  10        0.82        0.74      1.02 o 
  -4   2  10       22.09       24.67      2.23 o 
  -3   2  10       17.36       16.05      1.76 o 
  -2   2  10        0.29       -0.38      0.46 o 
  -1   2  10       82.19       88.86      5.57 o 
   0   2  10       23.94       14.38      1.86 o 
   1   2  10        4.60        4.17      1.11 o 
   2   2  10        1.75        0.28      0.65 o 
   3   2  10       15.89       18.92      1.86 o 
  -4   3  10        4.40        4.45      1.30 o 
  -3   3  10       17.01       13.91      1.67 o 
  -2   3  10        5.72        5.70      0.88 o 
  -1   3  10        1.10        1.02      1.11 o 
   0   3  10       34.11       18.74      2.04 o 
   1   3  10        0.54        1.02      0.83 o 
   2   3  10        1.53        3.06      1.02 o 
  -4   4  10        3.45        4.92      1.39 o 
  -3   4  10       14.27       16.51      1.76 o 
  -2   4  10        8.02        8.96      0.63 o 
  -1   4  10        2.94        3.95      0.72 o 
   0   4  10        0.71        1.11      0.93 o 
   1   4  10        1.84        2.60      1.02 o 
   2   4  10        0.72        0.19      0.74 o 
  -3   5  10       15.33       17.56      1.04 o 
  -2   5  10        3.31        3.99      0.52 o 
  -1   5  10        0.11       -0.41      0.43 o 
   0   5  10        5.38       10.67      1.48 o 
   1   5  10        5.27        7.05      1.48 o 
  -2   6  10        9.91       18.38      1.01 o 
  -1   6  10       28.12       57.14      4.08 o 
   0   6  10        0.92        4.55      1.30 o 
  -1  -8  11        0.61        0.19      0.56 o 
   0  -8  11        1.13        0.65      0.56 o 
  -2  -7  11        5.71        6.12      1.02 o 
  -1  -7  11        0.13       -0.09      0.56 o 
   0  -7  11        0.03       -0.37      0.46 o 
   2  -7  11        3.06        4.27      0.65 o 
  -3  -6  11        0.01        0.28      0.56 o 
  -2  -6  11        1.18        1.02      0.65 o 
  -1  -6  11        0.90        1.95      0.65 o 
   0  -6  11        0.18        0.74      0.46 o 
   1  -6  11        0.77        1.30      0.46 o 
   2  -6  11        3.38        3.25      0.56 o 
   3  -6  11       13.78       16.32      1.21 o 
  -3  -5  11        0.28        0.44      0.48 o 
  -2  -5  11        8.06        9.12      1.07 o 
  -1  -5  11        0.15        0.46      0.46 o 
   0  -5  11        6.93        8.35      0.93 o 
   1  -5  11        5.09        6.59      0.74 o 
   2  -5  11        0.16        0.09      0.37 o 
   3  -5  11        8.28        9.09      0.93 o 
  -4  -4  11        4.07        4.27      1.21 o 
  -3  -4  11        0.35        1.02      0.83 o 
  -2  -4  11       11.29       11.97      1.39 o 
  -1  -4  11        2.78        3.86      0.62 o 
   0  -4  11       68.50       78.69      1.95 o 
   1  -4  11       46.91       46.84      1.94 o 
   2  -4  11        0.13       -0.19      0.37 o 
   3  -4  11        8.88        9.09      0.93 o 
  -4  -3  11        0.00        0.56      0.93 o 
  -3  -3  11        5.70        4.27      1.11 o 
  -2  -3  11        0.01       -0.46      0.74 o 
  -1  -3  11       13.51       15.68      1.76 o 
   0  -3  11      142.75      164.04      5.52 o 
   1  -3  11      135.19      122.26     11.92 o 
   2  -3  11       51.41       54.26      2.41 o 
   3  -3  11       19.00       20.13      1.39 o 
  -4  -2  11        1.43        1.95      1.02 o 
  -3  -2  11        5.67        3.99      1.11 o 
  -2  -2  11        0.02       -0.74      0.74 o 
  -1  -2  11        1.22        1.44      0.56 o 
   0  -2  11        0.00        1.76      1.21 o 
   1  -2  11        1.92        2.13      0.51 o 
   2  -2  11       16.61       14.56      0.93 o 
   3  -2  11        7.38        8.48      0.75 o 
  -4  -1  11        5.75        6.12      1.39 o 
  -3  -1  11        3.14        2.97      1.11 o 
  -2  -1  11        5.43        3.99      1.21 o 
  -1  -1  11        3.51        4.96      0.64 o 
   0  -1  11       86.65       96.56      6.03 o 
   1  -1  11        0.16       -0.74      0.93 o 
   2  -1  11       56.33       56.58      3.80 o 
   3  -1  11        8.24        7.81      0.77 o 
  -4   0  11       31.47       27.36      2.41 o 
  -3   0  11       38.97       34.32      2.69 o 
  -2   0  11       28.06       28.72      3.99 o 
  -1   0  11        1.27        1.28      0.42 o 
   0   0  11      105.45      111.96      6.96 o 
   1   0  11        9.22       11.78      1.67 o 
   2   0  11        1.90        1.86      0.93 o 
   3   0  11        0.02        1.02      0.83 o 
  -4   1  11        0.56        1.11      1.02 o 
  -3   1  11       11.74       11.22      1.58 o 
  -2   1  11       46.02       40.58      5.47 o 
  -1   1  11       15.65       16.42      1.95 o 
   0   1  11        1.18        2.32      1.39 o 
   1   1  11        0.24        1.02      0.93 o 
   2   1  11       17.17       21.61      2.04 o 
   3   1  11        0.77        1.21      0.93 o 
  -4   2  11        2.24        4.55      1.39 o 
  -3   2  11        0.01       -0.93      0.93 o 
  -2   2  11        5.95        7.74      1.81 o 
  -1   2  11       56.09       55.84      4.08 o 
   0   2  11        3.15        1.67      1.39 o 
   1   2  11        4.11        7.70      1.48 o 
   2   2  11        1.09        0.46      0.83 o 
  -4   3  11        0.38       -0.19      1.02 o 
  -3   3  11        4.06        1.67      1.21 o 
  -2   3  11       12.86       16.41      1.03 o 
  -1   3  11       14.37       14.84      2.04 o 
   0   3  11        3.30        1.86      1.11 o 
   1   3  11        0.59        1.76      1.02 o 
   2   3  11        9.18       16.05      1.86 o 
  -3   4  11       23.49       30.33      2.60 o 
  -2   4  11        0.20       -0.12      0.36 o 
  -1   4  11        1.66        1.39      1.39 o 
   0   4  11        4.06        8.53      1.58 o 
   1   4  11        0.00        0.37      0.93 o 
  -2   5  11       12.48       19.26      2.35 o 
  -1   5  11        2.21        5.66      1.76 o 
  -1  -7  12        0.55        0.19      0.56 o 
   0  -7  12        0.37        1.11      0.65 o 
  -2  -6  12        0.33        0.19      0.65 o 
  -1  -6  12        0.78        0.83      0.65 o 
   2  -6  12        1.39        2.13      0.56 o 
  -2  -5  12        5.08        4.45      1.30 o 
  -1  -5  12        5.56        7.98      1.02 o 
   1  -5  12       25.81       30.05      1.76 o 
   2  -5  12        7.25        8.07      0.83 o 
  -3  -4  12        0.63        0.93      0.93 o 
  -2  -4  12        0.27       -0.46      0.93 o 
  -1  -4  12        2.52        4.08      1.30 o 
   0  -4  12       14.68       19.38      1.17 o 
   1  -4  12      119.22      124.39      5.38 o 
   2  -4  12        2.21        1.21      0.56 o 
  -3  -3  12        0.11        0.28      0.83 o 
  -2  -3  12       17.40       17.72      1.86 o 
  -1  -3  12        0.00       -0.65      0.93 o 
   0  -3  12       41.98       47.70      2.06 o 
   1  -3  12        5.50        5.19      1.44 o 
   2  -3  12        0.58        0.19      0.42 o 
  -3  -2  12        0.62        0.65      0.93 o 
  -2  -2  12       17.77       16.70      1.76 o 
  -1  -2  12        1.09        1.25      0.43 o 
   0  -2  12       14.52       18.27      2.23 o 
   1  -2  12       19.48       27.27      2.69 o 
   2  -2  12        0.07       -0.17      0.46 o 
  -3  -1  12        7.44        4.92      1.30 o 
  -2  -1  12        4.09        2.88      1.21 o 
  -1  -1  12        1.58        1.95      0.50 o 
   0  -1  12        9.81       12.06      2.23 o 
   1  -1  12        3.95        6.12      1.58 o 
   2  -1  12        1.31        0.74      0.93 o 
  -3   0  12        0.27        0.09      1.02 o 
  -2   0  12        0.83        0.45      0.97 o 
  -1   0  12       36.34       33.25      1.60 o 
   0   0  12        0.52        1.30      1.48 o 
   1   0  12        0.02       -0.28      1.02 o 
   2   0  12        2.01        4.45      1.21 o 
  -3   1  12        0.16       -0.83      0.83 o 
  -2   1  12        1.42        1.42      0.50 o 
  -1   1  12       32.66       35.43      3.06 o 
   0   1  12        0.06       -0.19      1.30 o 
   1   1  12        0.07        0.28      1.02 o 
   2   1  12       26.04       34.78      2.88 o 
  -3   2  12        8.61        4.92      1.48 o 
  -2   2  12       17.05       19.85      1.62 o 
  -1   2  12        0.03       -0.93      1.11 o 
   0   2  12        0.09        0.19      1.11 o 
   1   2  12        0.01        0.19      0.83 o 
  -2   3  12       19.19       21.85      1.26 o 
  -1   3  12        6.65        7.70      2.04 o 
   0   3  12        0.15       -0.46      0.93 o 
   1  -5  13        6.34        8.26      0.93 o 
  -2  -4  13        2.48        3.25      1.21 o 
  -1  -4  13        0.96        0.28      1.11 o 
   0  -4  13       15.23       21.61      1.48 o 
   1  -4  13        6.34        7.61      0.93 o 
  -2  -3  13        0.67        1.11      1.11 o 
  -1  -3  13        0.08       -0.93      0.93 o 
   0  -3  13        9.09       10.30      0.93 o 
   1  -3  13       18.08       33.39      3.06 o 
  -2  -2  13       17.65       16.32      1.95 o 
  -1  -2  13        0.06       -0.04      0.51 o 
   0  -2  13       12.13       13.27      1.01 o 
   1  -2  13       10.79       14.93      2.04 o 
  -2  -1  13       16.65       21.80      2.23 o 
  -1  -1  13        3.92        4.06      0.93 o 
   0  -1  13        0.04       -1.21      1.21 o 
   1  -1  13        9.24       14.75      1.95 o 
  -2   0  13       34.55       43.35      1.90 o 
  -1   0  13        0.51       -0.02      0.70 o 
   0   0  13        1.31        0.93      1.39 o 
   1   0  13       11.61       17.53      2.04 o 
  -2   1  13        6.01        9.35      0.83 o 
  -1   1  13        7.67        9.68      1.00 o 
   0   1  13        1.49        1.86      1.58 o 
                                                 
